# Supplementary material for: Viruses contribute to microbial diversification in the rumen ecosystem and are associated with certain animal production traits
Source: Microbiome. 2024 May 9;12:82. doi: 10.1186/s40168-024-01791-3 (PMC11080232; doi:10.1186/s40168-024-01791-3)
Supplement: Supplementary file 12 — Supplementary Material 11. [file 40168_2024_1791_MOESM11_ESM.xlsx]

## Sheet: prophage_rumen_mags_new_old_tax
Supplementary Table 2. Taxonomic classification of vOTUs based on old and new ICTV taxonomy
vOTUs	old_ICTV	new_ICTV
CACVUG010000022.1||full_1	Myoviridae	Ackermannviridae
CACYTN010000021.1||full_1	Myoviridae	Ackermannviridae
CACZER010000016.1||full_1	Myoviridae	Ackermannviridae
CACZHK010000016.1||full_1	Myoviridae	Ackermannviridae
CADBFF010000001.1||full_1	Myoviridae	Ackermannviridae
CACZXY010000036.1||full	Myoviridae	Ackermannviridae
IE62DRAFT_scaffold00004.4||full_1	Siphoviridae	Ackermannviridae
CACYEZ010000001.1||0_partial_1	Myoviridae	Ackermannviridae
CADACB010000007.1||full	Siphoviridae	Ackermannviridae
Ga0070257_1025||full	Siphoviridae	Ackermannviridae
Ga0104372_1012||full_1	Siphoviridae	Ackermannviridae
JAFVRR010000012.1|kraken:taxid|1021665986||0_partial_1	Myoviridae	Ackermannviridae
JAFWHI010000010.1|kraken:taxid|591711434||full	Siphoviridae	Ackermannviridae
JAFQED010000009.1|kraken:taxid|1906574616||0_partial_1	Ackermannviridae	Ackermannviridae
NC_017068.1|kraken:taxid|1688194067||0_partial_1	Siphoviridae	Ackermannviridae
JAFQGY010000247.1|kraken:taxid|1460484029||full_1	Myoviridae	Ackermannviridae
JAFWSF010000282.1|kraken:taxid|888464339||full	Siphoviridae	Ackermannviridae
MAG-3393__contig_k141_217695_34|kraken:taxid|4294860788||full_1	Siphoviridae	Ackermannviridae
nrc_153305|kraken:taxid|4294862269||full	Myoviridae	Ackermannviridae
nrc_107376|kraken:taxid|4294861641||0_partial_1	Siphoviridae	Ackermannviridae
RUG11345_asm_5|kraken:taxid|2528359671||full_1	Myoviridae	Ackermannviridae
MAG-4223__scaffold_NODE_9_length_106976_cov_10.754872_7|kraken:taxid|3597616344||full_1	Myoviridae	Ackermannviridae
RUG13927_asm_9|kraken:taxid|3896516946||full_1	Myoviridae	Ackermannviridae
MAG-1127__contig_k141_3653_11|kraken:taxid|668410285||full_1	Myoviridae	Ackermannviridae
JAFXVM010000001.1|kraken:taxid|2278898860||full_1	Podoviridae	Ackermannviridae
MAG-3982__scaffold_NODE_209_length_40778_cov_19.004326_21|kraken:taxid|1388910717||full	Myoviridae	Ackermannviridae
k119_285099_1|kraken:taxid|4294862413||full_1	Siphoviridae	Ackermannviridae
RUG10912_asm_6|kraken:taxid|4000182846||full_1	Myoviridae	Ackermannviridae
nrc_340045|kraken:taxid|4294861973||full	Myoviridae	Ackermannviridae
scaffold_11|kraken:taxid|4294861556||0_partial_fragment_1	Siphoviridae	Ackermannviridae
nrc_242464|kraken:taxid|4294861667||full_1	Siphoviridae	Ackermannviridae
MAG-4129__scaffold_NODE_32_length_164603_cov_38.761225_7|kraken:taxid|4294860936||0_partial_1	Myoviridae	Ackermannviridae
k119_2292742_1|kraken:taxid|4294861353||full_1	Myoviridae	Ackermannviridae
NC_017069.1|kraken:taxid|1688194067||full	Myoviridae	Ackermannviridae
MAG-4671__scaffold_NODE_344_length_61986_cov_30.815593_18|kraken:taxid|3197599613||full_1	Myoviridae	Ackermannviridae
MAG-0631__contig_k141_402377_8|kraken:taxid|4294860405||0_partial_1	Podoviridae	Ackermannviridae
MAG-4285__scaffold_NODE_2_length_291389_cov_21.252825_1|kraken:taxid|4294860975||0_partial_1	Myoviridae	Ackermannviridae
MAG-3837__scaffold_NODE_255_length_74315_cov_13.615785_4|kraken:taxid|4294860868||full_1	Myoviridae	Ackermannviridae
MAG-3837__scaffold_NODE_784_length_35441_cov_13.550184_23|kraken:taxid|4294860868||full_1	Myoviridae	Ackermannviridae
nrc_287488|kraken:taxid|4294861659||0_partial_1	Myoviridae	Ackermannviridae
k53_2473295_1|kraken:taxid|3209780170||0_partial_1	Podoviridae	Ackermannviridae
k83_1083998_1|kraken:taxid|776355679||full	Myoviridae	Ackermannviridae
MAG-3980__scaffold_NODE_403_length_35320_cov_49.127792_22|kraken:taxid|924257980||full	Myoviridae	Ackermannviridae
DFHF01000058.1|kraken:taxid|2720806071||full_1	Siphoviridae	Ackermannviridae
RUG12204_asm_1|kraken:taxid|327108647||0_partial_1	Myoviridae	Ackermannviridae
k119_1022935_1|kraken:taxid|4294861235||0_partial	Siphoviridae	Ackermannviridae
CACZZB010000034.1||full_1		Ackermannviridae
nrc_125042|kraken:taxid|4294861936||0_partial		Ackermannviridae
scaffold_21953|kraken:taxid|4294861585||full_1		Ackermannviridae
k83_222119|kraken:taxid|2619661407||full_fragment_1		Ackermannviridae
MAG-4799__scaffold_NODE_500_length_29033_cov_13.449703_20|kraken:taxid|4294861057||full		Ackermannviridae
CADAWJ010000029.1||full_1	Myoviridae	Autographiviridae
CACYUX010000001.1||full_1	Autographiviridae	Autographiviridae
CACZLS010000001.1||0_partial_1	Myoviridae	Autographiviridae
MAG-4415__scaffold_NODE_4_length_169698_cov_16.364944_3|kraken:taxid|4294861005||full_1	Podoviridae	Autographiviridae
MAG-1677__contig_k141_477836_40|kraken:taxid|4294860570||full_1	Myoviridae	Autographiviridae
nrc_104459|kraken:taxid|3729055491||full_1	Myoviridae	Autographiviridae
MAG-1916__contig_k141_62234_46|kraken:taxid|4294860601||full_1	Siphoviridae	Autographiviridae
MAG-4194__scaffold_NODE_9_length_306473_cov_9.608614_2|kraken:taxid|4294860951||0_partial_1	Siphoviridae	Autographiviridae
MAG-1640__contig_k141_267785_29|kraken:taxid|4294860563||full_1	Siphoviridae	Autographiviridae
MAG-4252__scaffold_NODE_35_length_156636_cov_14.956424_5|kraken:taxid|4294860966||full_1	Siphoviridae	Autographiviridae
MAG-4845__scaffold_NODE_54_length_180590_cov_20.861695_3|kraken:taxid|4294861069||0_partial_1	Siphoviridae	Autographiviridae
MAG-4276__scaffold_NODE_1_length_685012_cov_31.897507_1|kraken:taxid|4294860974||0_partial_1	Siphoviridae	Autographiviridae
k99_178730_1|kraken:taxid|310011369||full_1	Siphoviridae	Autographiviridae
MAG-0635__contig_k141_144383_2|kraken:taxid|3285774710||full_1	Podoviridae	Autographiviridae
MAG-3928__scaffold_NODE_515_length_21222_cov_9.037244_31|kraken:taxid|4294860887||full		Autographiviridae
CADAGV010000003.1||full	Myoviridae	Casjensviridae
T350DRAFT_scaffold00005.5||full_1	Myoviridae	Casjensviridae
CACWRG010000005.1||0_partial_1	Siphoviridae	Casjensviridae
CADASX010000001.1||full_1	Myoviridae	Casjensviridae
T349DRAFT_scaffold00028.28||0_partial_1	Siphoviridae	Casjensviridae
CACVNF010000013.1||0_partial_1	Siphoviridae	Casjensviridae
Ga0104377_110||full_1	Siphoviridae	Casjensviridae
CACZXY010000041.1||0_partial_1	Siphoviridae	Casjensviridae
CACWRZ010000003.1||0_partial_1	Myoviridae	Casjensviridae
G595DRAFT_scaffold00011.11||full_1	Siphoviridae	Casjensviridae
G598DRAFT_scaffold00003.3||full_1	Myoviridae	Casjensviridae
G598DRAFT_scaffold00003.3||full_1	Siphoviridae	Casjensviridae
CACXOY010000042.1||full	Siphoviridae	Casjensviridae
CACZLL010000003.1||full_1	Siphoviridae	Casjensviridae
CACWOR010000016.1||full_1	Siphoviridae	Casjensviridae
Ga0104398_117||full	Siphoviridae	Casjensviridae
CACYGF010000008.1||full_1	Myoviridae	Casjensviridae
CADCSM010000034.1||full_1	Myoviridae	Casjensviridae
IE73DRAFT_scaffold00004.4||full_1	Podoviridae	Casjensviridae
G593DRAFT_scaffold00017.17||full_1	Siphoviridae	Casjensviridae
CADABR010000002.1||full_1	Myoviridae	Casjensviridae
CACYJZ010000005.1||0_partial_1	Siphoviridae	Casjensviridae
CACWAL010000004.1||full_1	Myoviridae	Casjensviridae
CACZHD010000007.1||full_fragment_1	Siphoviridae	Casjensviridae
T514DRAFT_scaffold00012.12||full_1	Myoviridae	Casjensviridae
CACWLK010000012.1||full_1	Siphoviridae	Casjensviridae
CADAVN010000004.1||0_partial_1	Siphoviridae	Casjensviridae
CADATJ010000004.1||full_1	Myoviridae	Casjensviridae
CACWZP010000016.1||0_partial_1	Myoviridae	Casjensviridae
T497DRAFT_scaffold00012.12||full_1	Siphoviridae	Casjensviridae
CADBZC010000008.1||full_1	Siphoviridae	Casjensviridae
Ga0104399_111||full	Siphoviridae	Casjensviridae
CADARD010000039.1||full_1	Siphoviridae	Casjensviridae
CADCHI010000014.1||full_1	Myoviridae	Casjensviridae
IE12DRAFT_scaffold00013.13||full_fragment_2	Siphoviridae	Casjensviridae
CACVQX010000004.1||0_partial_1	Myoviridae	Casjensviridae
CADBDI010000003.1||full_1	Siphoviridae	Casjensviridae
CADCIM010000103.1||full	Siphoviridae	Casjensviridae
CADAJL010000004.1||full_1	Siphoviridae	Casjensviridae
CACVRE010000001.1||full_1	Myoviridae	Casjensviridae
CACZJT010000005.1||full_1	Siphoviridae	Casjensviridae
T507DRAFT_scaffold00017.17||full_1	Siphoviridae	Casjensviridae
T349DRAFT_scaffold00022.22||full_1	Siphoviridae	Casjensviridae
CADBZP010000002.1||0_partial_1	Siphoviridae	Casjensviridae
CACYJJ010000034.1||full_1	Siphoviridae	Casjensviridae
Ga0070631_113||full_1	Myoviridae	Casjensviridae
CACVQO010000001.1||0_partial_1	Siphoviridae	Casjensviridae
CADBUP010000003.1||full	Myoviridae	Casjensviridae
CACZXY010000047.1||full	Myoviridae	Casjensviridae
CADATI010000086.1||full	Siphoviridae	Casjensviridae
Ga0059109_108||full_1	Siphoviridae	Casjensviridae
CADCCL010000002.1||full	Myoviridae	Casjensviridae
CACZHK010000005.1||full_1	Siphoviridae	Casjensviridae
Ga0066883_1001||0_partial_1	Myoviridae	Casjensviridae
CADAJL010000012.1||full_1	Siphoviridae	Casjensviridae
CACZYL010000002.1||full_1	Siphoviridae	Casjensviridae
CADAUL010000003.1||0_partial_1	Myoviridae	Casjensviridae
Ga0059109_114||full_1	Myoviridae	Casjensviridae
CACVTK010000005.1||0_partial_1	Podoviridae	Casjensviridae
CADAXR010000002.1||full_1	Myoviridae	Casjensviridae
Ga0104399_101||0_partial_1	Siphoviridae	Casjensviridae
CACVQC010000022.1||full_1	Siphoviridae	Casjensviridae
Ga0059109_102||0_partial_1	Siphoviridae	Casjensviridae
G593DRAFT_scaffold00003.3||full_1	Siphoviridae	Casjensviridae
CACZIU010000004.1||0_partial_1	Siphoviridae	Casjensviridae
CADBZC010000028.1||full_1	Siphoviridae	Casjensviridae
IE14DRAFT_scaffold00001.1||0_partial_1	Myoviridae	Casjensviridae
CACYSH010000225.1||full	Siphoviridae	Casjensviridae
CADCEE010000005.1||full_1	Siphoviridae	Casjensviridae
CADADA010000005.1||full_1	Siphoviridae	Casjensviridae
CADBYC010000001.1||full_1	Siphoviridae	Casjensviridae
CADBKI010000019.1||full_1	Siphoviridae	Casjensviridae
Ga0105811_115||full_1	Siphoviridae	Casjensviridae
G618DRAFT_scaffold00022.22||full_1	Myoviridae	Casjensviridae
CADBCU010000005.1||0_partial_1	Siphoviridae	Casjensviridae
G601DRAFT_scaffold00008.8||0_partial_1	Siphoviridae	Casjensviridae
CADAIA010000014.1||full_1	Siphoviridae	Casjensviridae
CACZJO010000004.1||0_partial	Siphoviridae	Casjensviridae
CADARD010000052.1||full_1	Siphoviridae	Casjensviridae
T514DRAFT_scaffold00010.10||full_1	Siphoviridae	Casjensviridae
CACYED010000080.1||full	Siphoviridae	Casjensviridae
CACVQC010000021.1||full_1	Siphoviridae	Casjensviridae
Ga0070260_107||0_partial_1	Siphoviridae	Casjensviridae
CACWAD010000017.1||0_partial_1	Siphoviridae	Casjensviridae
G618DRAFT_scaffold00019.19||full_1	Myoviridae	Casjensviridae
T489DRAFT_scaffold00011.11||full_1	Siphoviridae	Casjensviridae
IE14DRAFT_scaffold00001.1||0_partial_2	Myoviridae	Casjensviridae
CACWZP010000004.1||0_partial_1	Siphoviridae	Casjensviridae
CADCAW010000014.1||full_1	Myoviridae	Casjensviridae
T320DRAFT_scaffold00001.1||0_partial_1	Siphoviridae	Casjensviridae
T355DRAFT_scaffold00001.1||0_partial_1	Siphoviridae	Casjensviridae
T488DRAFT_scaffold00001.1||0_partial_1	Siphoviridae	Casjensviridae
IE37DRAFT_scaffold00002.2||0_partial_1	Siphoviridae	Casjensviridae
CACZKE010000001.1||0_partial_1	Siphoviridae	Casjensviridae
CACVVZ010000007.1||0_partial_1	Siphoviridae	Casjensviridae
T326DRAFT_scaffold00001.1||0_partial_1	Siphoviridae	Casjensviridae
CADCNO010000009.1||full_1	Myoviridae	Casjensviridae
T349DRAFT_scaffold00044.44||0_partial_1	Siphoviridae	Casjensviridae
CACWOF010000002.1||full	Myoviridae	Casjensviridae
CADBWY010000001.1||full_1	Siphoviridae	Casjensviridae
Ga0066895_115||full_1	Myoviridae	Casjensviridae
CADBIN010000053.1||full_1	Myoviridae	Casjensviridae
Ga0070260_103||full_1	Siphoviridae	Casjensviridae
CADASF010000036.1||full	Siphoviridae	Casjensviridae
CADAGV010000001.1||full_1	Siphoviridae	Casjensviridae
CADBFX010000001.1||full_1	Podoviridae	Casjensviridae
IE38DRAFT_scaffold00006.6||0_partial_1	Siphoviridae	Casjensviridae
CADBHB010000022.1||full_1	Siphoviridae	Casjensviridae
G625DRAFT_scaffold00025.25||full_1	Siphoviridae	Casjensviridae
Ga0070631_105||full_1	Myoviridae	Casjensviridae
Ga0104370_112||full_1	Siphoviridae	Casjensviridae
CACZGQ010000013.1||0_partial_1	Siphoviridae	Casjensviridae
CACWMK010000007.1||full_1	Myoviridae	Casjensviridae
CACZZA010000012.1||full	Siphoviridae	Casjensviridae
CACWPL010000038.1||full	Siphoviridae	Casjensviridae
CADAVS010000056.1||full_1	Siphoviridae	Casjensviridae
Ga0070253_117||full	Myoviridae	Casjensviridae
CACZHW010000032.1||0_partial_1	Myoviridae	Casjensviridae
CADBZW010000010.1||full_1	Myoviridae	Casjensviridae
Ga0066900_110||full_1	Siphoviridae	Casjensviridae
IE49DRAFT_scaffold00001.1||full_1	Siphoviridae	Casjensviridae
CACVRB010000012.1||full_1	Podoviridae	Casjensviridae
G596DRAFT_scaffold00014.14||full_1	Siphoviridae	Casjensviridae
G610DRAFT_scaffold00002.2||0_partial_1	Siphoviridae	Casjensviridae
G610DRAFT_scaffold00014.14||full_1	Siphoviridae	Casjensviridae
T349DRAFT_scaffold00077.77||full	Siphoviridae	Casjensviridae
CADBER010000421.1||full	Siphoviridae	Casjensviridae
CACWAL010000020.1||full_1	Siphoviridae	Casjensviridae
CACWPH010000006.1||full_1	Siphoviridae	Casjensviridae
CACYII010000003.1||full_1	Myoviridae	Casjensviridae
Ga0070258_102||0_partial_1	Siphoviridae	Casjensviridae
G604DRAFT_scaffold00009.9||full_1	Myoviridae	Casjensviridae
CADCDZ010000010.1||full	Myoviridae	Casjensviridae
CACYUM010000008.1||full_1	Myoviridae	Casjensviridae
Ga0070260_103||full_2	Myoviridae	Casjensviridae
CACZSR010000007.1||full	Siphoviridae	Casjensviridae
G614DRAFT_scaffold00043.43||full_1	Siphoviridae	Casjensviridae
Ga0104394_106||0_partial_1	Siphoviridae	Casjensviridae
Ga0070262_157||full	Siphoviridae	Casjensviridae
CACXTF010000002.1||full	Siphoviridae	Casjensviridae
JAFSYM010000136.1|kraken:taxid|1540234030||full_1	Siphoviridae	Casjensviridae
k119_962656_1|kraken:taxid|2118085556||full	Myoviridae	Casjensviridae
MAG-2101__contig_k141_563840_107|kraken:taxid|1652994725||full_1	Myoviridae	Casjensviridae
k83_682210_1|kraken:taxid|4294861264||full	Siphoviridae	Casjensviridae
scaffold_1719|kraken:taxid|4294861561||full_1	Myoviridae	Casjensviridae
k83_2098663_1|kraken:taxid|4017171109||full	Siphoviridae	Casjensviridae
MAG-2625__contig_k141_63217_97|kraken:taxid|4294860683||full_1	Myoviridae	Casjensviridae
MAG-2434__contig_k141_22810_56|kraken:taxid|29679425||0_partial_1	Myoviridae	Casjensviridae
nrc_430539|kraken:taxid|4294862081||full_1	Myoviridae	Casjensviridae
k83_635725_1|kraken:taxid|4294862453||full_1	Myoviridae	Casjensviridae
MAG-2815__contig_k141_235700_17|kraken:taxid|4294860701||full_1	Siphoviridae	Casjensviridae
k119_219105_1|kraken:taxid|4294861306||full_1	Siphoviridae	Casjensviridae
RUG13089_asm_3|kraken:taxid|1488175258||0_partial_1	Myoviridae	Casjensviridae
NC_015589.1|kraken:taxid|650330025||1_partial_1	Siphoviridae	Casjensviridae
nrc_233189|kraken:taxid|2000877523||full	Siphoviridae	Casjensviridae
NZ_BBCG01000013.1|kraken:taxid|4132045570||full_1	Siphoviridae	Casjensviridae
RUG13025_asm_15|kraken:taxid|3044863655||full_1	Myoviridae	Casjensviridae
RUG12657_asm_2|kraken:taxid|3709697456||full_1	Siphoviridae	Casjensviridae
nrc_53481|kraken:taxid|1440929949||full_1	Siphoviridae	Casjensviridae
JAFQCH010000005.1|kraken:taxid|862129232||full_1	Siphoviridae	Casjensviridae
JAFUPT010000166.1|kraken:taxid|1636124338||full	Siphoviridae	Casjensviridae
MAG-4408__scaffold_NODE_48_length_196341_cov_5.597729_5|kraken:taxid|1686454923||0_partial_1	Siphoviridae	Casjensviridae
nrc_324083|kraken:taxid|2209719516||0_partial_1	Siphoviridae	Casjensviridae
nrc_54037|kraken:taxid|4294861938||full	Siphoviridae	Casjensviridae
nrc_292104|kraken:taxid|1331830356||full	Siphoviridae	Casjensviridae
nrc_712250|kraken:taxid|4294862039||full_1	Myoviridae	Casjensviridae
nrc_113146|kraken:taxid|1576602125||full_1	Myoviridae	Casjensviridae
nrc_324166|kraken:taxid|4294861790||0_partial_fragment_1	Siphoviridae	Casjensviridae
MAG-0886__contig_k141_552688_36|kraken:taxid|4294860459||full_1	Siphoviridae	Casjensviridae
nrc_243859|kraken:taxid|1440929949||0_partial_1	Siphoviridae	Casjensviridae
k119_46865_1|kraken:taxid|2486532240||full_1	Siphoviridae	Casjensviridae
JAFRNE010000004.1|kraken:taxid|1697662759||0_partial_1	Siphoviridae	Casjensviridae
JAFRBD010000089.1|kraken:taxid|340969524||full_1	Siphoviridae	Casjensviridae
RUG10150_asm_2|kraken:taxid|3105261312||full_1	Siphoviridae	Casjensviridae
Bacteria_Ruminococcus_flavefaciens_AE3010_scf7180000000009|quiver|kraken:taxid|2286971831||0_partial_1	Siphoviridae	Casjensviridae
JAFWVQ010000037.1|kraken:taxid|2753339460||full_1	Siphoviridae	Casjensviridae
k53_925068_1|kraken:taxid|4294861094||full	Siphoviridae	Casjensviridae
RUG10767_asm_62|kraken:taxid|3585687570||full_1	Myoviridae	Casjensviridae
k99_586317_1|kraken:taxid|4294862441||0_partial_1	Myoviridae	Casjensviridae
k119_1284617_1|kraken:taxid|177350846||full_1	Myoviridae	Casjensviridae
JAFQDN010000046.1|kraken:taxid|1444808078||full_1	Siphoviridae	Casjensviridae
RUG10996_asm_4|kraken:taxid|3191541054||full_1	Siphoviridae	Casjensviridae
MAG-4479__scaffold_NODE_382_length_27820_cov_14.250171_32|kraken:taxid|53694609||full	Myoviridae	Casjensviridae
nrc_73538|kraken:taxid|4294862140||full	Siphoviridae	Casjensviridae
JAFPVX010000017.1|kraken:taxid|1104529695||0_partial_fragment_1	Siphoviridae	Casjensviridae
nrc_54250|kraken:taxid|4294862119||full	Myoviridae	Casjensviridae
nrc_144376|kraken:taxid|4294861875||full_1	Siphoviridae	Casjensviridae
k83_234426|kraken:taxid|4294861138||full_1	Myoviridae	Casjensviridae
k83_686994_1|kraken:taxid|3312369953||full_1	Siphoviridae	Casjensviridae
k119_487260_1|kraken:taxid|2699021892||full	Siphoviridae	Casjensviridae
NZ_CP004353.1|kraken:taxid|1741357575||0_partial_1	Siphoviridae	Casjensviridae
MAG-0924__contig_k141_116030_99|kraken:taxid|4059484714||full_1	Siphoviridae	Casjensviridae
JAFQQM010000009.1|kraken:taxid|2271255227||full_1	Siphoviridae	Casjensviridae
JAGBDL010000056.1|kraken:taxid|3212699653||full_1	Myoviridae	Casjensviridae
nrc_287188|kraken:taxid|4294862359||0_partial_1	Myoviridae	Casjensviridae
nrc_34369|kraken:taxid|1495728277||full_1	Siphoviridae	Casjensviridae
k83_897654_1|kraken:taxid|62182093||full	Siphoviridae	Casjensviridae
JAFOLH010000006.1|kraken:taxid|3651227907||0_partial_1	Siphoviridae	Casjensviridae
k83_842550|kraken:taxid|4294861149||full	Myoviridae	Casjensviridae
RUG12593_asm_26|kraken:taxid|2458758133||full_1	Siphoviridae	Casjensviridae
JAFWLK010000119.1|kraken:taxid|4006319853||0_partial_1	Siphoviridae	Casjensviridae
MAG-1181__contig_k141_95249_9|kraken:taxid|4294860498||full_1	Siphoviridae	Casjensviridae
RUG12132_asm_75|kraken:taxid|3339361582||full	Siphoviridae	Casjensviridae
k83_1162829|kraken:taxid|4294861164||full	Myoviridae	Casjensviridae
JAFQQN010000004.1|kraken:taxid|4095870284||full_1	Siphoviridae	Casjensviridae
JAFWHX010000015.1|kraken:taxid|2103857480||full_1	Siphoviridae	Casjensviridae
MAG-2215__contig_k141_204606_14|kraken:taxid|3968070161||0_partial_1	Myoviridae	Casjensviridae
k83_21154_1|kraken:taxid|4294861342||full_1	Siphoviridae	Casjensviridae
nrc_717120|kraken:taxid|4294862026||0_partial_1	Siphoviridae	Casjensviridae
RUG10767_asm_28|kraken:taxid|3585687570||full_1	Siphoviridae	Casjensviridae
RUG10912_asm_3|kraken:taxid|4000182846||0_partial_1	Siphoviridae	Casjensviridae
k83_193529_1|kraken:taxid|3786258512||0_partial_1	Siphoviridae	Casjensviridae
k119_246627_1|kraken:taxid|4294861360||full_1	Siphoviridae	Casjensviridae
Bacteria_Selenomonas_ruminantium_AB3002_scf7180000000016|quiver|kraken:taxid|1468956528||2_partial_1	Myoviridae	Casjensviridae
JAFRNE010000036.1|kraken:taxid|1697662759||0_partial_1	Siphoviridae	Casjensviridae
k53_560947_1|kraken:taxid|3956779858||full_1	Myoviridae	Casjensviridae
MAG-4097__scaffold_NODE_2_length_278888_cov_13.991782_2|kraken:taxid|4294860930||0_partial_1	Siphoviridae	Casjensviridae
MAG-2274__contig_k141_62881_31|kraken:taxid|3220525121||full_1	Siphoviridae	Casjensviridae
JAFXQO010000036.1|kraken:taxid|153636429||full_1	Myoviridae	Casjensviridae
nrc_256320|kraken:taxid|4294862189||full	Siphoviridae	Casjensviridae
RUG10557_asm_3|kraken:taxid|3697448049||full_1	Myoviridae	Casjensviridae
JAFVWM010000032.1|kraken:taxid|1869734444||0_partial_1	Siphoviridae	Casjensviridae
JAGCWX010000024.1|kraken:taxid|1156671642||full	Siphoviridae	Casjensviridae
k119_1627283_1|kraken:taxid|402453805||full	Siphoviridae	Casjensviridae
JAFWVY010000027.1|kraken:taxid|840782828||full_1	Siphoviridae	Casjensviridae
RUG14814_asm_3|kraken:taxid|2359533063||full_1	Myoviridae	Casjensviridae
MAG-3225__contig_k141_243290_88|kraken:taxid|4294860762||full_1	Siphoviridae	Casjensviridae
nrc_134204|kraken:taxid|1953556697||0_partial_1	Siphoviridae	Casjensviridae
k119_752445_1|kraken:taxid|4294861320||full_1	Podoviridae	Casjensviridae
MAG-1208__contig_k141_579007_14|kraken:taxid|4294860504||full	Siphoviridae	Casjensviridae
JAFWPR010000142.1|kraken:taxid|3484923329||full	Siphoviridae	Casjensviridae
nrc_232239|kraken:taxid|1685366856||full_1	Siphoviridae	Casjensviridae
nrc_47341|kraken:taxid|4294861870||full	Myoviridae	Casjensviridae
MAG-2745__contig_k141_98655_141|kraken:taxid|3697448049||full	Siphoviridae	Casjensviridae
MAG-4408__scaffold_NODE_561_length_41902_cov_6.443774_18|kraken:taxid|1686454923||full_1	Myoviridae	Casjensviridae
JAFSEC010000110.1|kraken:taxid|3321191260||full_1	Myoviridae	Casjensviridae
JAFSPE010000140.1|kraken:taxid|3673636928||full	Siphoviridae	Casjensviridae
MAG-1321__contig_k141_66972_6|kraken:taxid|4294860528||full_1	Siphoviridae	Casjensviridae
JAFSKE010000041.1|kraken:taxid|3673636928||full_1	Myoviridae	Casjensviridae
Bacteria_Streptococcus_bovis_ES1_scaffold00001|kraken:taxid|3350359353||0_partial_1	Siphoviridae	Casjensviridae
k83_870913|kraken:taxid|4294861267||full_1	Myoviridae	Casjensviridae
JAFZOL010000033.1|kraken:taxid|1636226244||full_1	Siphoviridae	Casjensviridae
Bacteria_Selenomonas_ruminantium_C3_scaffold00001|kraken:taxid|295972680||0_partial_1	Myoviridae	Casjensviridae
JAGCTH010000001.1|kraken:taxid|1156671642||full_1	Podoviridae	Casjensviridae
MAG-1752__contig_k141_17952_18|kraken:taxid|4294860583||full_1	Myoviridae	Casjensviridae
RUG14045_asm_19|kraken:taxid|2187774577||0_partial_1	Myoviridae	Casjensviridae
nrc_561915|kraken:taxid|4294862034||full	Siphoviridae	Casjensviridae
JAGAJF010000161.1|kraken:taxid|4271172133||full_1	Siphoviridae	Casjensviridae
JAFZEX010000026.1|kraken:taxid|1871236960||0_partial_1	Siphoviridae	Casjensviridae
MAG-3108__contig_k141_430770_57|kraken:taxid|2948234440||0_partial_1	Siphoviridae	Casjensviridae
MAG-3999__scaffold_NODE_18_length_170460_cov_84.990351_3|kraken:taxid|1018414431||full_1	Myoviridae	Casjensviridae
k119_668700_1|kraken:taxid|4294861309||full_1	Siphoviridae	Casjensviridae
JAFSDL010000004.1|kraken:taxid|2637898912||full_1	Siphoviridae	Casjensviridae
MAG-2377__contig_k141_92990_48|kraken:taxid|2723018398||0_partial_1	Siphoviridae	Casjensviridae
MAG-2377__contig_k141_125646_67|kraken:taxid|2723018398||full_1	Siphoviridae	Casjensviridae
JAGAZH010000042.1|kraken:taxid|4244722873||full_1	Myoviridae	Casjensviridae
nrc_241935|kraken:taxid|4294861685||0_partial_1	Siphoviridae	Casjensviridae
k119_728715_1|kraken:taxid|4294861211||full_1	Myoviridae	Casjensviridae
JAFVUF010000012.1|kraken:taxid|3902115989||0_partial_1	Siphoviridae	Casjensviridae
MAG-3546__contig_k141_365218_79|kraken:taxid|4294860808||full_1	Myoviridae	Casjensviridae
nrc_392340|kraken:taxid|975159065||0_partial_1	Myoviridae	Casjensviridae
nrc_65012|kraken:taxid|1440929949||full_1	Myoviridae	Casjensviridae
MAG-4204__scaffold_NODE_23_length_99391_cov_18.294966_7|kraken:taxid|3886094695||full_1	Siphoviridae	Casjensviridae
RUG10177_asm_115|kraken:taxid|978748301||full_1	Siphoviridae	Casjensviridae
MAG-4300__scaffold_NODE_67_length_82822_cov_15.678173_12|kraken:taxid|3098556805||0_partial_1	Siphoviridae	Casjensviridae
JAFUZE010000001.1|kraken:taxid|1931385997||full	Myoviridae	Casjensviridae
k53_1630455_1|kraken:taxid|4294861509||full	Siphoviridae	Casjensviridae
MAG-2451__contig_k141_202429_34|kraken:taxid|4251362428||full_1	Siphoviridae	Casjensviridae
MAG-3043__contig_k141_374726_57|kraken:taxid|4294860732||full_1	Myoviridae	Casjensviridae
JAFZEI010000068.1|kraken:taxid|3096253495||full	Siphoviridae	Casjensviridae
k83_158324_1|kraken:taxid|4294862364||0_partial_1	Siphoviridae	Casjensviridae
MAG-3444__contig_k141_286290_86|kraken:taxid|4294860796||full_1	Siphoviridae	Casjensviridae
MAG-4442__scaffold_NODE_366_length_64879_cov_10.229155_15|kraken:taxid|4294861012||full_1	Siphoviridae	Casjensviridae
JAGBDJ010000109.1|kraken:taxid|3851893157||0_partial_1	Siphoviridae	Casjensviridae
MAG-3769__scaffold_NODE_76_length_64447_cov_5.639850_8|kraken:taxid|2000075079||full_1	Myoviridae	Casjensviridae
JAFUBQ010000001.1|kraken:taxid|3780620815||full_1	Myoviridae	Casjensviridae
MAG-0051__contig_k141_703426_9|kraken:taxid|4294860320||0_partial_1	Siphoviridae	Casjensviridae
JAFUEX010000024.1|kraken:taxid|1999776507||full_1	Myoviridae	Casjensviridae
JAEEYP010000058.1|kraken:taxid|1846643192||full_1	Siphoviridae	Casjensviridae
k83_238138|kraken:taxid|2682206319||full_1	Siphoviridae	Casjensviridae
JAFTIP010000002.1|kraken:taxid|679054806||full_1	Myoviridae	Casjensviridae
MAG-3586__contig_k141_540902_10|kraken:taxid|1840370946||0_partial_1	Siphoviridae	Casjensviridae
nrc_84121|kraken:taxid|4294862110||full_1	Myoviridae	Casjensviridae
k119_25651_1|kraken:taxid|4093283224||full	Siphoviridae	Casjensviridae
DKSI01000057.1|kraken:taxid|3580762631||full_1	Myoviridae	Casjensviridae
MAG-2953__contig_k141_712893_100|kraken:taxid|4294860719||full_1	Siphoviridae	Casjensviridae
JAFPAT010000075.1|kraken:taxid|1508068812||0_partial_1	Siphoviridae	Casjensviridae
k119_747895_1|kraken:taxid|4294861327||full_1	Myoviridae	Casjensviridae
k53_202699_1|kraken:taxid|3163819390||full_1	Siphoviridae	Casjensviridae
k119_315183_1|kraken:taxid|4266349090||full_1	Siphoviridae	Casjensviridae
k99_563232_1|kraken:taxid|4294862461||full_1	Siphoviridae	Casjensviridae
Bacteria_Clostridium_mangenotii_LM2_scf7180000000002|quiver_dupTrim=16548|kraken:taxid|3995107475||0_partial_1	Myoviridae	Casjensviridae
k83_1097312|kraken:taxid|4294861268||full_1	Myoviridae	Casjensviridae
nrc_121059|kraken:taxid|4294862203||full_1	Myoviridae	Casjensviridae
k83_1171275|kraken:taxid|4294861461||full_1	Siphoviridae	Casjensviridae
MAG-4657__scaffold_NODE_6_length_190522_cov_17.402852_3|kraken:taxid|1638770216||0_partial_1	Myoviridae	Casjensviridae
MAG-0750__contig_k141_122952_108|kraken:taxid|4294860425||full_1	Siphoviridae	Casjensviridae
MAG-3134__contig_k141_625930_87|kraken:taxid|4294860746||0_partial_1	Siphoviridae	Casjensviridae
MAG-2738__contig_k141_26907_91|kraken:taxid|589912088||full_1	Myoviridae	Casjensviridae
RUG14536_asm_3|kraken:taxid|3042753987||0_partial_1	Siphoviridae	Casjensviridae
JAGBDL010000194.1|kraken:taxid|3212699653||full	Siphoviridae	Casjensviridae
RUG13527_asm_22|kraken:taxid|699319088||full_1	Myoviridae	Casjensviridae
nrc_42049|kraken:taxid|3342518594||full_1	Myoviridae	Casjensviridae
JAFSDX010000040.1|kraken:taxid|3929061908||full_1	Myoviridae	Casjensviridae
JAGALS010000002.1|kraken:taxid|3577847359||0_partial_1	Siphoviridae	Casjensviridae
JAFXPF010000026.1|kraken:taxid|1666463962||0_partial_1	Myoviridae	Casjensviridae
JAGBDD010000061.1|kraken:taxid|2927407392||full_1	Myoviridae	Casjensviridae
MAG-1229__contig_k141_537048_154|kraken:taxid|4294860508||0_partial_1	Siphoviridae	Casjensviridae
MAG-1717__contig_k141_166533_49|kraken:taxid|4294860579||0_partial	Siphoviridae	Casjensviridae
MAG-4590__scaffold_NODE_86_length_84289_cov_59.417172_8|kraken:taxid|4294861024||full_1	Myoviridae	Casjensviridae
MAG-4590__scaffold_NODE_5_length_276624_cov_57.327903_2|kraken:taxid|4294861024||full_1	Myoviridae	Casjensviridae
RUG13362_asm_10|kraken:taxid|1488175258||full_1	Myoviridae	Casjensviridae
RUG14416_asm_8|kraken:taxid|1963953800||0_partial_1	Siphoviridae	Casjensviridae
k83_112206|kraken:taxid|4294861200||full	Podoviridae	Casjensviridae
MAG-0597__contig_k141_147983_81|kraken:taxid|4294860399||full_1	Siphoviridae	Casjensviridae
JAFWRM010000036.1|kraken:taxid|127444478||0_partial_1	Siphoviridae	Casjensviridae
nrc_115537|kraken:taxid|951287008||full_1	Siphoviridae	Casjensviridae
JAFUKE010000019.1|kraken:taxid|101383069||0_partial_1	Siphoviridae	Casjensviridae
nrc_242046|kraken:taxid|4294861708||full_1	Myoviridae	Casjensviridae
k83_791285|kraken:taxid|4262856353||full_1	Myoviridae	Casjensviridae
DFCP01000009.1|kraken:taxid|1264188533||full_1	Myoviridae	Casjensviridae
MAG-2028__contig_k141_515162_45|kraken:taxid|4294860627||0_partial_1	Siphoviridae	Casjensviridae
nrc_107071|kraken:taxid|268014306||full_1	Myoviridae	Casjensviridae
JAFXGN010000123.1|kraken:taxid|1620681362||0_partial_1	Siphoviridae	Casjensviridae
Bacteria_Eubacterium_sp._AB3007_scf7180000000002|quiver_dupTrim=10609|kraken:taxid|2461482907||0_partial_1	Myoviridae	Casjensviridae
scaffold_2264|kraken:taxid|3933798338||full_1	Myoviridae	Casjensviridae
JAFWEL010000061.1|kraken:taxid|4006319853||full_1	Siphoviridae	Casjensviridae
nrc_324757|kraken:taxid|2209719516||full_1	Siphoviridae	Casjensviridae
JAFRDB010000063.1|kraken:taxid|827215258||full_1	Siphoviridae	Casjensviridae
MAG-1693__contig_k141_160518_20|kraken:taxid|4294860575||full_1	Siphoviridae	Casjensviridae
scaffold_6202|kraken:taxid|3435390783||full_1	Siphoviridae	Casjensviridae
k83_10246_1|kraken:taxid|1136195353||full_1	Siphoviridae	Casjensviridae
nrc_123581|kraken:taxid|749792721||full_1	Myoviridae	Casjensviridae
JAFTIM010000015.1|kraken:taxid|1850885374||0_partial_1	Myoviridae	Casjensviridae
NC_015589.1|kraken:taxid|650330025||0_partial_1	Siphoviridae	Casjensviridae
JAFWEL010000072.1|kraken:taxid|4006319853||full_1	Siphoviridae	Casjensviridae
nrc_63794|kraken:taxid|67760786||0_partial_1	Myoviridae	Casjensviridae
MAG-1643__contig_k141_73377_26|kraken:taxid|4294860565||0_partial_1	Siphoviridae	Casjensviridae
MAG-3117__contig_k141_357725_22|kraken:taxid|4294860743||full_1	Siphoviridae	Casjensviridae
MAG-2385__contig_k141_635505_7|kraken:taxid|4294860665||0_partial_1	Siphoviridae	Casjensviridae
MAG-3809__scaffold_NODE_2_length_590942_cov_67.572157_2|kraken:taxid|4294860858||0_partial_1	Siphoviridae	Casjensviridae
MAG-2809__contig_k141_92289_52|kraken:taxid|1920913701||0_partial_1	Siphoviridae	Casjensviridae
nrc_53840|kraken:taxid|1920251658||full	Siphoviridae	Casjensviridae
k83_529244|kraken:taxid|4294861230||full_1	Myoviridae	Casjensviridae
k119_515278_1|kraken:taxid|3968070161||0_partial_1	Siphoviridae	Casjensviridae
JAFXDK010000039.1|kraken:taxid|2579577988||full	Siphoviridae	Casjensviridae
nrc_394324|kraken:taxid|4294862181||full_1	Myoviridae	Casjensviridae
MAG-2466__contig_k141_347976_12|kraken:taxid|3968070161||0_partial_1	Myoviridae	Casjensviridae
nrc_15232|kraken:taxid|4294862305||full_1	Siphoviridae	Casjensviridae
nrc_50192|kraken:taxid|4294862333||0_partial_1	Siphoviridae	Casjensviridae
RUG10867_asm_6|kraken:taxid|2464412048||full_1	Myoviridae	Casjensviridae
k83_901606_1|kraken:taxid|4294861393||0_partial_1	Myoviridae	Casjensviridae
JAFUYB010000066.1|kraken:taxid|1424845587||0_partial_1	Siphoviridae	Casjensviridae
k83_285640|kraken:taxid|4294861151||0_partial_1	Siphoviridae	Casjensviridae
JAFZIH010000110.1|kraken:taxid|1678221443||full_1	Siphoviridae	Casjensviridae
JAFRHL010000035.1|kraken:taxid|4089687144||full_1	Siphoviridae	Casjensviridae
nrc_224448|kraken:taxid|923660964||0_partial_1	Siphoviridae	Casjensviridae
nrc_83718|kraken:taxid|4294862294||full_1	Siphoviridae	Casjensviridae
nrc_87298|kraken:taxid|4294862150||full_1	Siphoviridae	Casjensviridae
MAG-4437__scaffold_NODE_85_length_185070_cov_13.444643_4|kraken:taxid|144467907||0_partial_1	Siphoviridae	Casjensviridae
k83_716372_1|kraken:taxid|3087905658||full_1	Myoviridae	Casjensviridae
nrc_119642|kraken:taxid|1685366856||full_1	Siphoviridae	Casjensviridae
k53_1918069_1|kraken:taxid|4294861530||full_1	Myoviridae	Casjensviridae
k119_937087_1|kraken:taxid|2486532240||full_1	Siphoviridae	Casjensviridae
k53_2288670_1|kraken:taxid|4294861094||0_partial_1	Siphoviridae	Casjensviridae
JAFQRH010000018.1|kraken:taxid|2240708605||0_partial_1	Siphoviridae	Casjensviridae
MAG-2807__contig_k141_139072_6|kraken:taxid|1972201087||1_partial	Myoviridae	Casjensviridae
k119_2305051_1|kraken:taxid|3968070161||full_1	Siphoviridae	Casjensviridae
JAFWVV010000037.1|kraken:taxid|649454983||full_1	Myoviridae	Casjensviridae
nrc_105090|kraken:taxid|420189141||0_partial_1	Siphoviridae	Casjensviridae
JAFWCA010000036.1|kraken:taxid|2380084324||0_partial_1	Siphoviridae	Casjensviridae
nrc_228267|kraken:taxid|3800996229||0_partial_1	Myoviridae	Casjensviridae
JAFQAO010000029.1|kraken:taxid|2805058653||0_partial_1	Siphoviridae	Casjensviridae
JAFXGN010000062.1|kraken:taxid|1620681362||full_1	Siphoviridae	Casjensviridae
k83_1264303|kraken:taxid|206658313||full_1	Myoviridae	Casjensviridae
nrc_204498|kraken:taxid|1331830356||0_partial_1	Myoviridae	Casjensviridae
MAG-4588__scaffold_NODE_1_length_540958_cov_20.340825_1|kraken:taxid|4092126948||0_partial_1	Siphoviridae	Casjensviridae
nrc_88898|kraken:taxid|4294862153||full_1	Siphoviridae	Casjensviridae
k83_1213859|kraken:taxid|4294861138||full_1	Myoviridae	Casjensviridae
JAFVUF010000024.1|kraken:taxid|3902115989||full_1	Siphoviridae	Casjensviridae
nrc_245257|kraken:taxid|4294861793||full	Myoviridae	Casjensviridae
JAFWPG010000054.1|kraken:taxid|3164513420||0_partial_1	Siphoviridae	Casjensviridae
RUG14420_asm_16|kraken:taxid|851168497||full	Siphoviridae	Casjensviridae
JAFXVY010000113.1|kraken:taxid|2443804373||0_partial_1	Siphoviridae	Casjensviridae
nrc_149388|kraken:taxid|4294861864||full	Siphoviridae	Casjensviridae
k53_1756469_1|kraken:taxid|4025314053||full	Myoviridae	Casjensviridae
JAFTOG010000050.1|kraken:taxid|3309574452||full_1	Myoviridae	Casjensviridae
k83_502887_1|kraken:taxid|3677425790||full	Siphoviridae	Casjensviridae
JAEEXA010000083.1|kraken:taxid|1899266503||full_1	Siphoviridae	Casjensviridae
RUG12648_asm_10|kraken:taxid|168042195||full_1	Siphoviridae	Casjensviridae
nrc_260479|kraken:taxid|4294861645||full_1	Siphoviridae	Casjensviridae
MAG-3344__contig_k141_341236_8|kraken:taxid|4294860779||0_partial_1	Siphoviridae	Casjensviridae
MAG-2490__contig_k141_3348_19|kraken:taxid|73671322||full	Siphoviridae	Casjensviridae
k83_903655|kraken:taxid|4294862367||full	Siphoviridae	Casjensviridae
DGVV01000133.1|kraken:taxid|212478265||full_1	Siphoviridae	Casjensviridae
nrc_9840|kraken:taxid|4294861927||full	Siphoviridae	Casjensviridae
JAGBMJ010000011.1|kraken:taxid|2155040250||full_1	Siphoviridae	Casjensviridae
JAFQCA010000036.1|kraken:taxid|2601448247||full_1	Siphoviridae	Casjensviridae
RUG10618_asm_1|kraken:taxid|1508542323||full_1	Siphoviridae	Casjensviridae
DGSW01000051.1|kraken:taxid|2723018398||full_1	Siphoviridae	Casjensviridae
k53_1253464_1|kraken:taxid|3297979185||full	Siphoviridae	Casjensviridae
JAFVER010000041.1|kraken:taxid|3067395237||full	Siphoviridae	Casjensviridae
JAFSBM010000106.1|kraken:taxid|2437339854||full_1	Siphoviridae	Casjensviridae
k83_753693|kraken:taxid|4294861124||full	Myoviridae	Casjensviridae
k83_1383536|kraken:taxid|3108180959||full_1	Myoviridae	Casjensviridae
nrc_51334|kraken:taxid|4294862228||0_partial_1	Siphoviridae	Casjensviridae
k83_64294|kraken:taxid|4294861127||full_1	Siphoviridae	Casjensviridae
k119_66605_1|kraken:taxid|1502082643||full	Siphoviridae	Casjensviridae
JAFRLR010000133.1|kraken:taxid|1601771211||full_1	Siphoviridae	Casjensviridae
RUG11929_asm_4|kraken:taxid|1147235933||0_partial_1	Siphoviridae	Casjensviridae
nrc_107382|kraken:taxid|4294861746||full_1	Siphoviridae	Casjensviridae
JAFUBQ010000021.1|kraken:taxid|3780620815||full_1	Myoviridae	Casjensviridae
MAG-2749__contig_k141_44019_81|kraken:taxid|4294860700||full_1	Siphoviridae	Casjensviridae
nrc_481256|kraken:taxid|3491008722||full	Myoviridae	Casjensviridae
MAG-3369__contig_k141_556926_30|kraken:taxid|4294860785||0_partial_1	Siphoviridae	Casjensviridae
RUG13064_asm_81|kraken:taxid|2796993671||full	Siphoviridae	Casjensviridae
MAG-3903__scaffold_NODE_255_length_27981_cov_8.967941_22|kraken:taxid|2766811967||full_1	Siphoviridae	Casjensviridae
JAGBSG010000053.1|kraken:taxid|3917806123||full_1	Siphoviridae	Casjensviridae
nrc_249514|kraken:taxid|4294862189||full_1	Siphoviridae	Casjensviridae
JAGAPV010000018.1|kraken:taxid|570386781||full_1	Siphoviridae	Casjensviridae
k83_611635|kraken:taxid|1339964438||0_partial_1	Siphoviridae	Casjensviridae
JAFSAX010000134.1|kraken:taxid|2734991510||full	Myoviridae	Casjensviridae
MAG-0461__contig_k141_390097_51|kraken:taxid|1239401317||0_partial_1	Siphoviridae	Casjensviridae
nrc_66918|kraken:taxid|4294862201||full_1	Siphoviridae	Casjensviridae
RUG11372_asm_16|kraken:taxid|2060957764||full_1	Myoviridae	Casjensviridae
nrc_115526|kraken:taxid|951287008||full_1	Siphoviridae	Casjensviridae
MAG-4018__scaffold_NODE_116_length_96782_cov_14.332203_6|kraken:taxid|607746158||full_1	Myoviridae	Casjensviridae
MAG-0278__contig_k141_557141_30|kraken:taxid|4294860356||full_1	Siphoviridae	Casjensviridae
MAG-2723__contig_k141_159981_117|kraken:taxid|3178477993||full_1	Myoviridae	Casjensviridae
nrc_247204|kraken:taxid|1440929949||0_partial	Siphoviridae	Casjensviridae
k83_365595|kraken:taxid|1686454923||full_1	Siphoviridae	Casjensviridae
RUG10177_asm_34|kraken:taxid|978748301||full	Siphoviridae	Casjensviridae
JAFNXC010000050.1|kraken:taxid|1636081883||0_partial_1	Siphoviridae	Casjensviridae
MAG-4149__scaffold_NODE_29_length_76829_cov_10.605169_6|kraken:taxid|4294860942||0_partial_1	Siphoviridae	Casjensviridae
k119_860141_1|kraken:taxid|4294861380||full	Myoviridae	Casjensviridae
k83_93857|kraken:taxid|4294861151||0_partial_1	Siphoviridae	Casjensviridae
MAG-2097__contig_k141_19684_32|kraken:taxid|4294860636||0_partial_1	Myoviridae	Casjensviridae
MAG-0714__contig_k141_136117_217|kraken:taxid|4294860420||full	Siphoviridae	Casjensviridae
nrc_414470|kraken:taxid|1495728277||0_partial_1	Siphoviridae	Casjensviridae
nrc_2941|kraken:taxid|4123461239||full_1	Myoviridae	Casjensviridae
k83_46422|kraken:taxid|1317936277||full	Siphoviridae	Casjensviridae
MAG-1069__contig_k141_100467_27|kraken:taxid|3361902249||full_1	Siphoviridae	Casjensviridae
RUG12480_asm_7|kraken:taxid|3843888059||0_partial_1	Siphoviridae	Casjensviridae
MAG-2263__contig_k141_53304_12|kraken:taxid|2506464675||0_partial_1	Siphoviridae	Casjensviridae
k83_2577098|kraken:taxid|4032399176||full	Siphoviridae	Casjensviridae
JAGBHD010000019.1|kraken:taxid|1843417945||full_1	Siphoviridae	Casjensviridae
RUG12657_asm_43|kraken:taxid|3709697456||full	Siphoviridae	Casjensviridae
nrc_216190|kraken:taxid|2849928850||full_1	Siphoviridae	Casjensviridae
scaffold_304|kraken:taxid|3731526122||full_1	Siphoviridae	Casjensviridae
MAG-4009__scaffold_NODE_75_length_119126_cov_15.300644_5|kraken:taxid|4294860907||full_1	Siphoviridae	Casjensviridae
nrc_562537|kraken:taxid|1215157225||full	Siphoviridae	Casjensviridae
JAEEHK010000048.1|kraken:taxid|3648863174||full	Siphoviridae	Casjensviridae
k83_514394|kraken:taxid|4294861207||full_1	Siphoviridae	Casjensviridae
JAFQHO010000006.1|kraken:taxid|2127855647||full_1	Siphoviridae	Casjensviridae
JAFUSU010000028.1|kraken:taxid|2331292094||full_1	Myoviridae	Casjensviridae
NZ_JMKI01000006.1|kraken:taxid|2335770789||0_partial	Myoviridae	Casjensviridae
nrc_164567|kraken:taxid|4294861785||full	Siphoviridae	Casjensviridae
k119_621264_1|kraken:taxid|892114647||full_1	Myoviridae	Casjensviridae
JAFSWW010000046.1|kraken:taxid|3930088200||0_partial_1	Myoviridae	Casjensviridae
T505DRAFT_scaffold00001.1||full_1		Casjensviridae
T505DRAFT_scaffold00020.20||full_1		Casjensviridae
CADCIB010000012.1||0_partial_1		Casjensviridae
CACWAD010000081.1||full		Casjensviridae
JAFSZV010000022.1|kraken:taxid|2252125446||0_partial_1		Casjensviridae
RUG14809_asm_56|kraken:taxid|1508542323||full_1		Casjensviridae
MAG-3430__contig_k141_425536_23|kraken:taxid|4294860794||0_partial_1		Casjensviridae
DKSI01000146.1|kraken:taxid|3580762631||full_1		Casjensviridae
Ga0139413_121|kraken:taxid|3870818521||full_1		Casjensviridae
JAFUYE010000106.1|kraken:taxid|1327339467||full		Casjensviridae
CACYYR010000009.1||full_1	Siphoviridae	Chaseviridae
CACWHL010000011.1||0_partial_1	Myoviridae	Chaseviridae
CACZTW010000025.1||0_partial_1	Siphoviridae	Chaseviridae
CADBAU010000014.1||full_1	Siphoviridae	Chaseviridae
CACZZE010000007.1||full_1	Siphoviridae	Chaseviridae
CACYQB010000005.1||0_partial_1	Myoviridae	Chaseviridae
Ga0066893_110||full_1	Myoviridae	Chaseviridae
CACYYP010000004.1||0_partial	Myoviridae	Chaseviridae
CADBZZ010000001.1||full_1	Myoviridae	Chaseviridae
CACXOZ010000004.1||full_1	Siphoviridae	Chaseviridae
CACVZL010000013.1||0_partial_1	Myoviridae	Chaseviridae
CACWZR010000035.1||full_1	Myoviridae	Chaseviridae
Ga0104366_103||0_partial_1	Siphoviridae	Chaseviridae
CACVLF010000001.1||0_partial_1	Myoviridae	Chaseviridae
CADAVV010000003.1||full_1	Myoviridae	Chaseviridae
CACZND010000005.1||full_1	Siphoviridae	Chaseviridae
CACZUN010000003.1||full_1	Myoviridae	Chaseviridae
CACVQC010000018.1||0_partial_1	Myoviridae	Chaseviridae
CADBGH010000030.1||full_1	Siphoviridae	Chaseviridae
CADBIX010000004.1||0_partial_1	Myoviridae	Chaseviridae
Ga0059114_107||full_1	Myoviridae	Chaseviridae
CACVSO010000037.1||full_1	Siphoviridae	Chaseviridae
CACYSO010000041.1||full_1	Myoviridae	Chaseviridae
CACYVQ010000048.1||full_1	Myoviridae	Chaseviridae
CACYLM010000001.1||full_1	Myoviridae	Chaseviridae
CACVYA010000018.1||1_partial_1	Myoviridae	Chaseviridae
CACYUX010000112.1||full_1	Siphoviridae	Chaseviridae
Ga0104385_103||0_partial_1	Myoviridae	Chaseviridae
CACZUP010000001.1||full_1	Myoviridae	Chaseviridae
CADBYO010000003.1||full	Myoviridae	Chaseviridae
CACYKY010000005.1||0_partial_1	Myoviridae	Chaseviridae
CACYQR010000022.1||0_partial	Siphoviridae	Chaseviridae
Ga0105828_105||0_partial_1	Myoviridae	Chaseviridae
CADBAG010000007.1||0_partial_1	Siphoviridae	Chaseviridae
Ga0104364_102||0_partial_1	Myoviridae	Chaseviridae
CACZHY010000005.1||0_partial_1	Siphoviridae	Chaseviridae
CACYXW010000003.1||full_1	Siphoviridae	Chaseviridae
CACWIQ010000019.1||full_1	Myoviridae	Chaseviridae
Ga0066890_114||0_partial_1	Myoviridae	Chaseviridae
CACYIH010000003.1||full_1	Myoviridae	Chaseviridae
CADBXG010000004.1||0_partial_1	Myoviridae	Chaseviridae
CADCHQ010000008.1||full	Myoviridae	Chaseviridae
CADAEP010000011.1||full_1	Myoviridae	Chaseviridae
CACZGQ010000012.1||0_partial_1	Myoviridae	Chaseviridae
CACWAS010000001.1||0_partial_1	Myoviridae	Chaseviridae
nrc_280156|kraken:taxid|4294862358||full_1	Myoviridae	Chaseviridae
JAGBTQ010000001.1|kraken:taxid|4100279294||full_1	Siphoviridae	Chaseviridae
JAEEJS010000055.1|kraken:taxid|438349050||0_partial_1	Myoviridae	Chaseviridae
MAG-1009__contig_k141_398730_70|kraken:taxid|4294860480||full_1	Myoviridae	Chaseviridae
MAG-1286__contig_k141_107555_34|kraken:taxid|4294860517||full_1	Myoviridae	Chaseviridae
k83_623588|kraken:taxid|2566361527||full_1	Myoviridae	Chaseviridae
JAFQHG010000036.1|kraken:taxid|620359385||full_1	Myoviridae	Chaseviridae
k119_207901_1|kraken:taxid|2116025110||full_1	Siphoviridae	Chaseviridae
MAG-4196__scaffold_NODE_2_length_446865_cov_20.719147_1|kraken:taxid|1333540852||full_1	Myoviridae	Chaseviridae
MAG-3971__scaffold_NODE_93_length_134545_cov_36.015983_7|kraken:taxid|4294860896||full_1	Myoviridae	Chaseviridae
JAFUJH010000073.1|kraken:taxid|1482557195||full	Siphoviridae	Chaseviridae
scaffold_158|kraken:taxid|4294861578||full_1	Myoviridae	Chaseviridae
JAFYFG010000142.1|kraken:taxid|3782448846||full_1	Myoviridae	Chaseviridae
k119_544979_1|kraken:taxid|4294862406||full_1	Siphoviridae	Chaseviridae
MAG-4914__scaffold_NODE_4_length_305781_cov_25.738013_3|kraken:taxid|4294861086||0_partial_1	Myoviridae	Chaseviridae
RUG10132_asm_8|kraken:taxid|1503325935||full_1	Siphoviridae	Chaseviridae
JAFZFH010000010.1|kraken:taxid|3389955751||full	Myoviridae	Chaseviridae
k83_503012|kraken:taxid|2512030637||full_1	Siphoviridae	Chaseviridae
nrc_29028|kraken:taxid|3534924984||full_1	Myoviridae	Chaseviridae
RUG14449_asm_2|kraken:taxid|3005964902||0_partial_1	Siphoviridae	Chaseviridae
RUG10118_asm_31|kraken:taxid|542648741||full_1	Myoviridae	Chaseviridae
MAG-1043__contig_k141_710828_148|kraken:taxid|4294860485||full_1	Myoviridae	Chaseviridae
k119_2472740_1|kraken:taxid|4294861372||0_partial_1	Myoviridae	Chaseviridae
k119_1414343_1|kraken:taxid|1128996962||full_1	Myoviridae	Chaseviridae
nrc_178593|kraken:taxid|4294862256||full_1	Myoviridae	Chaseviridae
nrc_172011|kraken:taxid|902563866||full_1	Myoviridae	Chaseviridae
k119_126379_1|kraken:taxid|177350846||full_1	Myoviridae	Chaseviridae
MAG-4932__scaffold_NODE_83_length_81742_cov_25.009921_13|kraken:taxid|4294861091||full	Myoviridae	Chaseviridae
nrc_64942|kraken:taxid|761097935||full_1	Myoviridae	Chaseviridae
RUG11350_asm_1|kraken:taxid|2896154172||0_partial_1	Siphoviridae	Chaseviridae
JAGASQ010000057.1|kraken:taxid|3393891600||full_1	Myoviridae	Chaseviridae
MAG-4819__scaffold_NODE_9_length_177549_cov_12.775371_4|kraken:taxid|4294861062||0_partial_1	Myoviridae	Chaseviridae
MAG-0371__contig_k141_233513_23|kraken:taxid|1150659297||full_1	Siphoviridae	Chaseviridae
MAG-1929__contig_k141_349374_87|kraken:taxid|4294860607||full_1	Myoviridae	Chaseviridae
MAG-3844__scaffold_NODE_1_length_1002111_cov_25.916338_1|kraken:taxid|4294860870||0_partial_1	Myoviridae	Chaseviridae
MAG-4835__scaffold_NODE_49_length_81926_cov_14.838318_9|kraken:taxid|4294861066||full_1	Myoviridae	Chaseviridae
MAG-0173__contig_k141_738602_116|kraken:taxid|3927669602||full_1	Myoviridae	Chaseviridae
RUG14406_asm_5|kraken:taxid|4000182846||0_partial_1	Myoviridae	Chaseviridae
nrc_100865|kraken:taxid|75412135||full_1	Myoviridae	Chaseviridae
MAG-4735__scaffold_NODE_52_length_73851_cov_9.941897_6|kraken:taxid|4294861040||full	Siphoviridae	Chaseviridae
MAG-4246__scaffold_NODE_15_length_244058_cov_19.508266_2|kraken:taxid|4294860962||full_1	Myoviridae	Chaseviridae
nrc_415175|kraken:taxid|4294862157||0_partial_1	Myoviridae	Chaseviridae
MAG-4836__scaffold_NODE_4_length_280591_cov_14.352880_3|kraken:taxid|4294861067||0_partial_1	Siphoviridae	Chaseviridae
JAFVEN010000025.1|kraken:taxid|101383069||full_1	Myoviridae	Chaseviridae
MAG-1916__contig_k141_100549_85|kraken:taxid|4294860601||0_partial_1	Myoviridae	Chaseviridae
k53_1012963_1|kraken:taxid|2276110604||full_1	Siphoviridae	Chaseviridae
k83_161342_1|kraken:taxid|761097935||0_partial_1	Myoviridae	Chaseviridae
scaffold_3263|kraken:taxid|4294861596||full	Myoviridae	Chaseviridae
JAFTOK010000117.1|kraken:taxid|3585952857||full	Myoviridae	Chaseviridae
JAFVSI010000063.1|kraken:taxid|126294843||full	Siphoviridae	Chaseviridae
k119_332032_1|kraken:taxid|672216317||full_1	Myoviridae	Chaseviridae
JAFUWL010000124.1|kraken:taxid|4109600119||full	Myoviridae	Chaseviridae
MAG-4779__scaffold_NODE_6_length_289176_cov_11.992819_1|kraken:taxid|4294861052||0_partial_1	Siphoviridae	Chaseviridae
JAFTWB010000007.1|kraken:taxid|990812583||0_partial_1	Myoviridae	Chaseviridae
MAG-4635__scaffold_NODE_37_length_146664_cov_13.198842_9|kraken:taxid|2124261059||full_1	Myoviridae	Chaseviridae
nrc_2732|kraken:taxid|3693105392||full_1	Myoviridae	Chaseviridae
JAFSTO010000056.1|kraken:taxid|2322959676||full_1	Myoviridae	Chaseviridae
JAFUJH010000050.1|kraken:taxid|1482557195||full_1	Myoviridae	Chaseviridae
JAFSOC010000033.1|kraken:taxid|2323842683||full_1	Myoviridae	Chaseviridae
MAG-0924__contig_k141_331591_64|kraken:taxid|4059484714||full_1	Myoviridae	Chaseviridae
JAFUWL010000001.1|kraken:taxid|4109600119||full_1	Myoviridae	Chaseviridae
JAFUWL010000004.1|kraken:taxid|4109600119||full	Myoviridae	Chaseviridae
nrc_64592|kraken:taxid|2474885309||full_1	Siphoviridae	Chaseviridae
nrc_353530|kraken:taxid|1550421289||full_1	Myoviridae	Chaseviridae
JAFUKO010000056.1|kraken:taxid|2800226189||full_1	Myoviridae	Chaseviridae
JAFSBV010000003.1|kraken:taxid|2467719767||full_1	Myoviridae	Chaseviridae
k119_1408620_1|kraken:taxid|1136195353||0_partial_1	Myoviridae	Chaseviridae
CACYMY010000006.1||full_1		Chaseviridae
CACZWL010000015.1||full_1		Chaseviridae
MAG-4056__scaffold_NODE_30_length_127188_cov_13.980281_5|kraken:taxid|4294860920||0_partial_1		Chaseviridae
k83_395616|kraken:taxid|1462480955||full_1		Chaseviridae
MAG-4799__scaffold_NODE_50_length_125282_cov_17.827900_4|kraken:taxid|4294861057||full		Chaseviridae
G605DRAFT_scaffold00022.22||full_1	Siphoviridae	Demerecviridae
Ga0070261_123||full_1	Siphoviridae	Demerecviridae
Ga0105822_108||full_1	Siphoviridae	Demerecviridae
nrc_721342|kraken:taxid|4294862026||0_partial	Siphoviridae	Demerecviridae
JAFVWY010000002.1|kraken:taxid|3663586881||full	Siphoviridae	Demerecviridae
Ga0104388_115||full_1	Siphoviridae	Drexlerviridae
CACWPL010000047.1||full_1	Siphoviridae	Drexlerviridae
G598DRAFT_scaffold00003.3||full_1	Myoviridae	Drexlerviridae
G598DRAFT_scaffold00003.3||full_1	Siphoviridae	Drexlerviridae
CACZCU010000056.1||full	Siphoviridae	Drexlerviridae
Ga0104395_106||0_partial	Siphoviridae	Drexlerviridae
CACVSA010000037.1||full	Siphoviridae	Drexlerviridae
CACZIV010000012.1||full	Siphoviridae	Drexlerviridae
CACWHG010000037.1||full	Siphoviridae	Drexlerviridae
Ga0059086_1040||full	Siphoviridae	Drexlerviridae
CADBJS010000007.1||full_1	Siphoviridae	Drexlerviridae
CACYCV010000022.1||0_partial_1	Myoviridae	Drexlerviridae
CACXMR010000038.1||full_1	Myoviridae	Drexlerviridae
Ga0105828_104||0_partial_1	Siphoviridae	Drexlerviridae
Ga0105828_104||0_partial_1	Podoviridae	Drexlerviridae
IE67DRAFT_scaffold00025.25||full	Myoviridae	Drexlerviridae
CADAAQ010000017.1||full	Siphoviridae	Drexlerviridae
CADCDJ010000027.1||full	Myoviridae	Drexlerviridae
Ga0104372_1048||full_1	Siphoviridae	Drexlerviridae
CADBUK010000071.1||full_1	Myoviridae	Drexlerviridae
CACYLF010000003.1||full	Siphoviridae	Drexlerviridae
CACZBQ010000039.1||full_1	Myoviridae	Drexlerviridae
CADBBL010000014.1||full_1	Myoviridae	Drexlerviridae
IE60DRAFT_scaffold00013.13||full_1	Siphoviridae	Drexlerviridae
CACZOR010000365.1||full	Siphoviridae	Drexlerviridae
CACYHQ010000003.1||full_1	Myoviridae	Drexlerviridae
Ga0104388_110||0_partial_1	Siphoviridae	Drexlerviridae
G595DRAFT_scaffold00007.7||0_partial_1	Siphoviridae	Drexlerviridae
CACVSA010000010.1||full	Siphoviridae	Drexlerviridae
Ga0104395_103||1_partial	Siphoviridae	Drexlerviridae
CACYDP010000107.1||0_partial_1	Myoviridae	Drexlerviridae
IE49DRAFT_scaffold00003.3||0_partial_1	Siphoviridae	Drexlerviridae
CACYIC010000032.1||0_partial_1	Myoviridae	Drexlerviridae
CACWRT010000054.1||full	Siphoviridae	Drexlerviridae
CADAIL010000002.1||full_1	Siphoviridae	Drexlerviridae
Ga0066901_114||full_1	Siphoviridae	Drexlerviridae
G614DRAFT_scaffold00002.2||0_partial_1	Myoviridae	Drexlerviridae
CADACB010000005.1||0_partial_1	Myoviridae	Drexlerviridae
G617DRAFT_scaffold00006.6||full_1	Siphoviridae	Drexlerviridae
CADCKR010000001.1||0_partial_1	Myoviridae	Drexlerviridae
G593DRAFT_scaffold00028.28||full	Siphoviridae	Drexlerviridae
Ga0059088_103||0_partial_1	Podoviridae	Drexlerviridae
IE57DRAFT_scaffold00010.10||full_1	Siphoviridae	Drexlerviridae
MAG-2529__contig_k141_158013_30|kraken:taxid|4294860677||full_1	Myoviridae	Drexlerviridae
k83_138317|kraken:taxid|4294861144||full_1	Siphoviridae	Drexlerviridae
Bacteria_Lactococcus_lactis_subsp._lactis_511_(assembly_and_annotation)_scf7180000000002|quiver|kraken:taxid|1658596580||2_partial_1	Siphoviridae	Drexlerviridae
JAFUYH010000019.1|kraken:taxid|4054637242||full_1	Myoviridae	Drexlerviridae
k83_338915_1|kraken:taxid|2153260837||full_1	Siphoviridae	Drexlerviridae
scaffold_1051|kraken:taxid|4294861602||full_1	Myoviridae	Drexlerviridae
JAGAPK010000026.1|kraken:taxid|785785570||full_1	Myoviridae	Drexlerviridae
k119_434653_1|kraken:taxid|4294861215||full_1	Siphoviridae	Drexlerviridae
k83_424261_1|kraken:taxid|4134162457||full_1	Myoviridae	Drexlerviridae
nrc_303444|kraken:taxid|3279557794||full	Siphoviridae	Drexlerviridae
k83_1077980|kraken:taxid|1224861389||0_partial_1	Myoviridae	Drexlerviridae
MAG-2895__contig_k141_120499_175|kraken:taxid|1490329369||full_1	Myoviridae	Drexlerviridae
MAG-4439__scaffold_NODE_545_length_42919_cov_5.059737_22|kraken:taxid|4294861010||0_partial_1	Siphoviridae	Drexlerviridae
nrc_394921|kraken:taxid|4294862163||0_partial_1	Myoviridae	Drexlerviridae
JAFQRW010000017.1|kraken:taxid|2829334918||0_partial_1	Myoviridae	Drexlerviridae
nrc_465809|kraken:taxid|1954712480||full_1	Siphoviridae	Drexlerviridae
JAFRTE010000016.1|kraken:taxid|3859387858||full_1	Siphoviridae	Drexlerviridae
nrc_5472|kraken:taxid|4294861770||full	Siphoviridae	Drexlerviridae
DGVX01000029.1|kraken:taxid|2087386088||full_1	Myoviridae	Drexlerviridae
nrc_90196|kraken:taxid|4294862107||full_1	Myoviridae	Drexlerviridae
k83_2744|kraken:taxid|2825649755||0_partial_1	Siphoviridae	Drexlerviridae
MAG-2807__contig_k141_193800_44|kraken:taxid|1972201087||0_partial_1	Myoviridae	Drexlerviridae
MAG-0741__contig_k141_263370_97|kraken:taxid|4294860423||full_1	Myoviridae	Drexlerviridae
MAG-3934__scaffold_NODE_246_length_35676_cov_13.602389_20|kraken:taxid|924257980||full	Myoviridae	Drexlerviridae
JAFXYA010000044.1|kraken:taxid|3808531399||full	Siphoviridae	Drexlerviridae
nrc_207377|kraken:taxid|672216317||full	Siphoviridae	Drexlerviridae
MAG-3157__contig_k141_657453_159|kraken:taxid|4294860755||full	Siphoviridae	Drexlerviridae
k119_18297_1|kraken:taxid|4230770723||0_partial_1	Siphoviridae	Drexlerviridae
RUG13378_asm_11|kraken:taxid|1548938264||0_partial_1	Siphoviridae	Drexlerviridae
nrc_613074|kraken:taxid|3765111808||0_partial_fragment_1	Siphoviridae	Drexlerviridae
MAG-1516__contig_k141_218105_321|kraken:taxid|4294860549||full_1	Siphoviridae	Drexlerviridae
k53_839_1|kraken:taxid|1522354013||full	Siphoviridae	Drexlerviridae
MAG-4932__scaffold_NODE_114_length_66257_cov_19.491113_16|kraken:taxid|4294861091||full_1	Myoviridae	Drexlerviridae
JAFRNA010000051.1|kraken:taxid|360468789||full_1	Myoviridae	Drexlerviridae
MAG-0021__contig_k141_13156_15|kraken:taxid|4294860315||full	Myoviridae	Drexlerviridae
NZ_FQUG01000003.1|kraken:taxid|4152554460||0_partial_1	Myoviridae	Drexlerviridae
JAGCFO010000009.1|kraken:taxid|3656407500||0_partial_1	Myoviridae	Drexlerviridae
JAFVOL010000128.1|kraken:taxid|2601448247||full	Myoviridae	Drexlerviridae
JAFSBM010000063.1|kraken:taxid|2437339854||full	Siphoviridae	Drexlerviridae
JAFZGF010000052.1|kraken:taxid|2752532172||full	Siphoviridae	Drexlerviridae
JAFQFD010000020.1|kraken:taxid|3645236856||full_1	Myoviridae	Drexlerviridae
MAG-1976__contig_k141_373904_30|kraken:taxid|4294860616||full_1	Myoviridae	Drexlerviridae
nrc_207178|kraken:taxid|1548557028||0_partial_1	Myoviridae	Drexlerviridae
MAG-4015__scaffold_NODE_621_length_28048_cov_20.199871_27|kraken:taxid|2489581846||full_1	Siphoviridae	Drexlerviridae
nrc_381879|kraken:taxid|4294862239||full	Myoviridae	Drexlerviridae
MAG-4425__scaffold_NODE_31_length_210541_cov_27.499401_7|kraken:taxid|4294861006||0_partial_1	Myoviridae	Drexlerviridae
k83_214362_1|kraken:taxid|1136195353||0_partial_1	Myoviridae	Drexlerviridae
JAFPBO010000051.1|kraken:taxid|3772628342||0_partial_1	Siphoviridae	Drexlerviridae
MAG-3316__contig_k141_138930_9|kraken:taxid|4294860774||0_partial_1	Myoviridae	Drexlerviridae
JAFSBM010000232.1|kraken:taxid|2437339854||full_1	Siphoviridae	Drexlerviridae
nrc_159483|kraken:taxid|63408655||full_1	Siphoviridae	Drexlerviridae
k119_118186_1|kraken:taxid|1136195353||0_partial_1	Myoviridae	Drexlerviridae
k83_657525|kraken:taxid|4294861256||full_1	Siphoviridae	Drexlerviridae
nrc_149880|kraken:taxid|3822519226||0_partial	Siphoviridae	Drexlerviridae
k83_171301_1|kraken:taxid|4294861458||0_partial_1	Siphoviridae	Drexlerviridae
scaffold_245|kraken:taxid|4294861588||0_partial_1	Myoviridae	Drexlerviridae
MAG-3740__scaffold_NODE_426_length_50058_cov_8.438501_25|kraken:taxid|2269822130||full_1	Siphoviridae	Drexlerviridae
MAG-1104__contig_k141_112792_4|kraken:taxid|330473326||0_partial_1	Myoviridae	Drexlerviridae
MAG-3788__scaffold_NODE_28_length_95821_cov_10.750251_2|kraken:taxid|4294860854||full_1	Siphoviridae	Drexlerviridae
nrc_243761|kraken:taxid|4294861712||full_1	Myoviridae	Drexlerviridae
nrc_113046|kraken:taxid|4294861936||full	Siphoviridae	Drexlerviridae
JAGAGW010000036.1|kraken:taxid|860848478||full	Myoviridae	Drexlerviridae
MAG-1923__contig_k141_131156_25|kraken:taxid|4294860605||full_1	Myoviridae	Drexlerviridae
MAG-0955__contig_k141_244944_1|kraken:taxid|3301572272||0_partial_1	Siphoviridae	Drexlerviridae
MAG-3971__scaffold_NODE_281_length_68795_cov_35.043622_13|kraken:taxid|4294860896||full_1	Myoviridae	Drexlerviridae
JAGCNW010000030.1|kraken:taxid|2166580658||0_partial_1	Myoviridae	Drexlerviridae
k83_1291291|kraken:taxid|327108647||0_partial_1	Myoviridae	Drexlerviridae
nrc_44310|kraken:taxid|1079306183||full	Siphoviridae	Drexlerviridae
RUG12688_asm_30|kraken:taxid|2197119008||full_1	Siphoviridae	Drexlerviridae
MAG-3702__scaffold_NODE_4_length_290232_cov_20.014536_4|kraken:taxid|4294860843||0_partial_1	Myoviridae	Drexlerviridae
NZ_LAVW01000158.1|kraken:taxid|472730544||full_1	Siphoviridae	Drexlerviridae
JAFXDG010000040.1|kraken:taxid|2296214155||full_1	Siphoviridae	Drexlerviridae
nrc_110355|kraken:taxid|4000182846||full_1	Myoviridae	Drexlerviridae
NZ_FOAK01000016.1|kraken:taxid|894683034||full_1	Myoviridae	Drexlerviridae
JAFOEY010000044.1|kraken:taxid|3707475071||0_partial_1	Siphoviridae	Drexlerviridae
nrc_407364|kraken:taxid|3617300160||full_1	Siphoviridae	Drexlerviridae
k83_525142|kraken:taxid|2351214362||full_1	Siphoviridae	Drexlerviridae
JAFSBM010000048.1|kraken:taxid|2437339854||full	Myoviridae	Drexlerviridae
MAG-0590__contig_k141_252036_70|kraken:taxid|4294860398||full	Myoviridae	Drexlerviridae
MAG-2887__contig_k141_62821_5|kraken:taxid|4294860708||full_1	Siphoviridae	Drexlerviridae
nrc_109124|kraken:taxid|4294861641||0_partial_1	Siphoviridae	Drexlerviridae
nrc_613807|kraken:taxid|4294862069||full_1	Siphoviridae	Drexlerviridae
JAGATA010000025.1|kraken:taxid|2684265309||full_1	Myoviridae	Drexlerviridae
nrc_73058|kraken:taxid|3230152464||full	Siphoviridae	Drexlerviridae
k83_419488_1|kraken:taxid|1208794892||full	Siphoviridae	Drexlerviridae
JAFWSF010000136.1|kraken:taxid|888464339||full	Siphoviridae	Drexlerviridae
k83_644834_1|kraken:taxid|1906619180||full	Myoviridae	Drexlerviridae
nrc_869017|kraken:taxid|4294861962||0_partial_1	Siphoviridae	Drexlerviridae
MAG-2268__contig_k141_68763_10|kraken:taxid|2411101347||0_partial_1	Myoviridae	Drexlerviridae
JAFRNG010000035.1|kraken:taxid|2682206319||0_partial_1	Siphoviridae	Drexlerviridae
Ga0139378_1032|kraken:taxid|581908101||full_1	Siphoviridae	Drexlerviridae
nrc_81312|kraken:taxid|4294862297||full_1	Myoviridae	Drexlerviridae
nrc_47910|kraken:taxid|4294861814||0_partial_1	Myoviridae	Drexlerviridae
nrc_292402|kraken:taxid|4294862014||full_1	Siphoviridae	Drexlerviridae
MAG-0331__contig_k141_187491_67|kraken:taxid|4294860370||full_1	Siphoviridae	Drexlerviridae
nrc_99470|kraken:taxid|4294862321||full_1	Siphoviridae	Drexlerviridae
k53_1048968_1|kraken:taxid|1682410860||full_1	Myoviridae	Drexlerviridae
JAFUXN010000069.1|kraken:taxid|474775412||full	Myoviridae	Drexlerviridae
JAEEIY010000221.1|kraken:taxid|963073597||full_1	Siphoviridae	Drexlerviridae
JAFYGW010000002.1|kraken:taxid|144148583||0_partial_1	Myoviridae	Drexlerviridae
DFHQ01000016.1|kraken:taxid|104282208||full_1	Myoviridae	Drexlerviridae
MAG-4624__scaffold_NODE_583_length_35865_cov_41.870375_14|kraken:taxid|1301013628||full	Siphoviridae	Drexlerviridae
nrc_251392|kraken:taxid|4294862171||full_1	Siphoviridae	Drexlerviridae
nrc_33317|kraken:taxid|4294862106||full_1	Myoviridae	Drexlerviridae
k119_937247_1|kraken:taxid|402453805||full_1	Myoviridae	Drexlerviridae
JAGBMJ010000115.1|kraken:taxid|2155040250||full	Siphoviridae	Drexlerviridae
MAG-2175__contig_k141_113447_44|kraken:taxid|4294860645||full_1	Myoviridae	Drexlerviridae
nrc_62739|kraken:taxid|3476412880||0_partial_1	Myoviridae	Drexlerviridae
k53_2108183_1|kraken:taxid|4294861506||full	Myoviridae	Drexlerviridae
JAFWFO010000002.1|kraken:taxid|2802429732||full	Myoviridae	Drexlerviridae
NZ_KN050786.1|kraken:taxid|180067600||0_partial_1	Siphoviridae	Drexlerviridae
JAFVOU010000022.1|kraken:taxid|4281040446||0_partial_1	Myoviridae	Drexlerviridae
nrc_474696|kraken:taxid|4294862070||0_partial_1	Siphoviridae	Drexlerviridae
JAFUTQ010000059.1|kraken:taxid|694689744||0_partial_1	Myoviridae	Drexlerviridae
JAGASR010000018.1|kraken:taxid|2393682746||full_1	Siphoviridae	Drexlerviridae
JAFWHB010000022.1|kraken:taxid|2263792768||full_1	Siphoviridae	Drexlerviridae
RUG14310_asm_93|kraken:taxid|2111118028||full_1	Myoviridae	Drexlerviridae
k83_347447|kraken:taxid|965386109||full_1	Myoviridae	Drexlerviridae
MAG-1903__contig_k141_429072_3|kraken:taxid|4294860600||0_partial	Myoviridae	Drexlerviridae
MAG-0862__contig_k141_429699_8|kraken:taxid|4294860453||full	Siphoviridae	Drexlerviridae
JAFUVF010000033.1|kraken:taxid|1702410064||full_1	Myoviridae	Drexlerviridae
k83_1347534|kraken:taxid|3977693445||full_1	Myoviridae	Drexlerviridae
RUG11189_asm_158|kraken:taxid|986800617||full_1	Siphoviridae	Drexlerviridae
k83_2057503|kraken:taxid|4294861186||full_1	Siphoviridae	Drexlerviridae
NC_009655.1|kraken:taxid|4102360802||0_partial_1	Myoviridae	Drexlerviridae
MAG-0332__contig_k141_225128_18|kraken:taxid|4294860371||full_1	Siphoviridae	Drexlerviridae
k83_285332|kraken:taxid|4294861332||full_1	Myoviridae	Drexlerviridae
nrc_12984|kraken:taxid|4294861872||full_1	Myoviridae	Drexlerviridae
nrc_158948|kraken:taxid|4294862255||full_1	Siphoviridae	Drexlerviridae
k83_706946_1|kraken:taxid|4294861402||0_partial	Myoviridae	Drexlerviridae
MAG-0768__contig_k141_585137_92|kraken:taxid|4294860429||full	Myoviridae	Drexlerviridae
nrc_276184|kraken:taxid|563214861||full_1	Siphoviridae	Drexlerviridae
JAFPWN010000007.1|kraken:taxid|2157162007||full_1	Myoviridae	Drexlerviridae
MAG-0869__contig_k141_521643_90|kraken:taxid|4294860456||full_1	Myoviridae	Drexlerviridae
nrc_30447|kraken:taxid|4294862152||full_1	Siphoviridae	Drexlerviridae
k83_717214_1|kraken:taxid|791576603||full_1	Siphoviridae	Drexlerviridae
k119_764803_1|kraken:taxid|2234572214||0_partial_1	Myoviridae	Drexlerviridae
JAEEYH010000095.1|kraken:taxid|1759143516||full_1	Myoviridae	Drexlerviridae
k83_1390523|kraken:taxid|4294861191||full_1	Siphoviridae	Drexlerviridae
k53_142251_1|kraken:taxid|3490183830||full	Siphoviridae	Drexlerviridae
nrc_529578|kraken:taxid|672216317||full_1	Myoviridae	Drexlerviridae
k83_1129638_1|kraken:taxid|4294861401||full	Myoviridae	Drexlerviridae
k83_496713_1|kraken:taxid|3163819390||full	Siphoviridae	Drexlerviridae
k119_746638_1|kraken:taxid|1136195353||0_partial_1	Myoviridae	Drexlerviridae
JAFSVU010000050.1|kraken:taxid|60073970||0_partial_1	Myoviridae	Drexlerviridae
k83_614765_1|kraken:taxid|4294861358||full	Siphoviridae	Drexlerviridae
JAGBCV010000055.1|kraken:taxid|3107329425||full_1	Myoviridae	Drexlerviridae
MAG-1072__contig_k141_138417_69|kraken:taxid|4294860487||full	Siphoviridae	Drexlerviridae
MAG-4857__scaffold_NODE_227_length_96635_cov_11.157713_7|kraken:taxid|4294861070||0_partial_fragment_1	Myoviridae	Drexlerviridae
MAG-1071__contig_k141_118506_85|kraken:taxid|722204687||full_1	Myoviridae	Drexlerviridae
MAG-4820__scaffold_NODE_2_length_356347_cov_23.546971_2|kraken:taxid|4294861063||0_partial_1	Myoviridae	Drexlerviridae
k83_846791_1|kraken:taxid|4294861259||full	Siphoviridae	Drexlerviridae
JAFRQM010000025.1|kraken:taxid|2329998152||full_1	Siphoviridae	Drexlerviridae
JAFQBT010000004.1|kraken:taxid|1180644853||0_partial_1	Podoviridae	Drexlerviridae
k53_766580_1|kraken:taxid|1016669950||full	Siphoviridae	Drexlerviridae
JAFTBN010000075.1|kraken:taxid|2049051408||full_1	Myoviridae	Drexlerviridae
JAFUNL010000010.1|kraken:taxid|722204687||0_partial_1	Podoviridae	Drexlerviridae
nrc_539285|kraken:taxid|4294861980||full_1	Myoviridae	Drexlerviridae
k83_188708_1|kraken:taxid|2838108514||0_partial_1	Siphoviridae	Drexlerviridae
k83_737020|kraken:taxid|1686454923||full_1	Myoviridae	Drexlerviridae
nrc_471200|kraken:taxid|1954712480||full_1	Siphoviridae	Drexlerviridae
k83_1104620|kraken:taxid|4294861267||0_partial_1	Myoviridae	Drexlerviridae
k83_541518|kraken:taxid|2290996846||full_1	Siphoviridae	Drexlerviridae
k119_187124_1|kraken:taxid|4294862424||full	Myoviridae	Drexlerviridae
k99_335024_1|kraken:taxid|2343723915||full	Siphoviridae	Drexlerviridae
JAFUEH010000022.1|kraken:taxid|757934690||full	Siphoviridae	Drexlerviridae
nrc_288584|kraken:taxid|4294861714||full_1	Siphoviridae	Drexlerviridae
k119_668700_1|kraken:taxid|4294861309||full_2	Siphoviridae	Drexlerviridae
JAFQBK010000012.1|kraken:taxid|1440371839||0_partial_1	Siphoviridae	Drexlerviridae
JAFZRN010000023.1|kraken:taxid|494373283||full_1	Siphoviridae	Drexlerviridae
JAFYMC010000036.1|kraken:taxid|1124126363||full_1	Siphoviridae	Drexlerviridae
JAFVVD010000008.1|kraken:taxid|778720004||0_partial_fragment_1	Myoviridae	Drexlerviridae
k83_1157770_1|kraken:taxid|4294861413||0_partial_1	Siphoviridae	Drexlerviridae
nrc_208984|kraken:taxid|3639934869||full_1	Myoviridae	Drexlerviridae
nrc_236910|kraken:taxid|2421723891||full_1	Siphoviridae	Drexlerviridae
JAGAJB010000008.1|kraken:taxid|3767752877||0_partial_1	Siphoviridae	Drexlerviridae
nrc_239639|kraken:taxid|4294862246||full_1	Siphoviridae	Drexlerviridae
nrc_66770|kraken:taxid|4294861662||full	Siphoviridae	Drexlerviridae
JAEEJO010000053.1|kraken:taxid|1972280983||full_1	Siphoviridae	Drexlerviridae
scaffold_541|kraken:taxid|4294861609||full_1	Myoviridae	Drexlerviridae
JAGAKG010000041.1|kraken:taxid|3034344374||full_1	Siphoviridae	Drexlerviridae
MAG-4496__scaffold_NODE_289_length_61287_cov_7.349719_14|kraken:taxid|4294861014||0_partial_1	Siphoviridae	Drexlerviridae
JAFWPG010000028.1|kraken:taxid|3164513420||full_1	Siphoviridae	Drexlerviridae
MAG-3740__scaffold_NODE_190_length_80948_cov_11.569452_10|kraken:taxid|2269822130||full_1	Myoviridae	Drexlerviridae
k53_952731_1|kraken:taxid|3368890425||full_1	Siphoviridae	Drexlerviridae
JAGAJN010000008.1|kraken:taxid|358141741||0_partial_1	Siphoviridae	Drexlerviridae
k119_582347_1|kraken:taxid|4294861345||full_1	Siphoviridae	Drexlerviridae
JAFQEZ010000095.1|kraken:taxid|3335893719||full_1	Siphoviridae	Drexlerviridae
JAEETS010000015.1|kraken:taxid|217649509||full	Myoviridae	Drexlerviridae
MAG-2377__contig_k141_102558_8|kraken:taxid|2723018398||full_1	Myoviridae	Drexlerviridae
JAFRBN010000009.1|kraken:taxid|925608701||full	Siphoviridae	Drexlerviridae
JAFRDB010000144.1|kraken:taxid|827215258||full_1	Myoviridae	Drexlerviridae
IE37DRAFT_scaffold00003.3||full_1		Drexlerviridae
Ga0105829_108||full_1		Drexlerviridae
CACWLG010000106.1||full		Drexlerviridae
CADALF010000010.1||full_1		Drexlerviridae
k99_51336_1|kraken:taxid|4294861365||0_partial_fragment_1		Drexlerviridae
RUG12514_asm_2|kraken:taxid|2309699649||0_partial_1		Drexlerviridae
k119_520253_1|kraken:taxid|2783182375||full_1		Drexlerviridae
RUG10901_asm_21|kraken:taxid|3163819390||full_1		Drexlerviridae
MAG-1838__contig_k141_19447_125|kraken:taxid|4294860590||full		Drexlerviridae
k119_115882_1|kraken:taxid|4294861298||full		Drexlerviridae
CADAIW010000035.1||full	Myoviridae	Guelinviridae
IE46DRAFT_scaffold00002.2||0_partial_1	Siphoviridae	Guelinviridae
G594DRAFT_scaffold00010.10||0_partial_1	Myoviridae	Guelinviridae
IE22DRAFT_scaffold00002.2||full_1	Myoviridae	Guelinviridae
IE22DRAFT_scaffold00014.14||full	Siphoviridae	Guelinviridae
G594DRAFT_scaffold00002.2||0_partial_1	Siphoviridae	Guelinviridae
CACWPS010000004.1||0_partial_1	Myoviridae	Guelinviridae
IE46DRAFT_scaffold00003.3||full_1	Siphoviridae	Guelinviridae
CACZTI010000008.1||full	Siphoviridae	Guelinviridae
G594DRAFT_scaffold00006.6||0_partial_1	Siphoviridae	Guelinviridae
nrc_250847|kraken:taxid|2702671529||full_2	Myoviridae	Guelinviridae
Ga0007610_101||0_partial_1	Siphoviridae	Herelleviridae
CACZYT010000011.1||full_1	Siphoviridae	Herelleviridae
G617DRAFT_scaffold00003.3||0_partial_1	Myoviridae	Herelleviridae
Ga0066899_107||full_1	Siphoviridae	Herelleviridae
CACYXG010000016.1||full	Siphoviridae	Herelleviridae
Ga0105822_119||full	Myoviridae	Herelleviridae
IE38DRAFT_scaffold00013.13||0_partial_1	Herelleviridae	Herelleviridae
Ga0104362_103||0_partial_1	Siphoviridae	Herelleviridae
CADCDE010000079.1||full	Siphoviridae	Herelleviridae
JAGASR010000039.1|kraken:taxid|2393682746||full_1	Myoviridae	Herelleviridae
nrc_63430|kraken:taxid|315076906||full_1	Herelleviridae	Herelleviridae
RUG11189_asm_78|kraken:taxid|986800617||full_1	Herelleviridae	Herelleviridae
MAG-0139__contig_k141_135947_199|kraken:taxid|4294860333||full	Siphoviridae	Herelleviridae
MAG-1096__contig_k141_462285_139|kraken:taxid|4294860489||full	Siphoviridae	Herelleviridae
Ga0139378_1044|kraken:taxid|581908101||full_1	Herelleviridae	Herelleviridae
Bacteria_Enterococcus_faecalis_68A_scf7180000000018|quiver|kraken:taxid|3809813362||0_partial_1	Siphoviridae	Herelleviridae
MAG-3872__scaffold_NODE_1_length_467882_cov_23.991417_1|kraken:taxid|2953215784||0_partial_1	Siphoviridae	Herelleviridae
MAG-3157__contig_k141_130648_160|kraken:taxid|4294860755||full	Siphoviridae	Herelleviridae
k53_1276715_1|kraken:taxid|4294861525||full	Siphoviridae	Herelleviridae
JAEEKY010000237.1|kraken:taxid|976643702||full	Myoviridae	Herelleviridae
nrc_419189|kraken:taxid|2292690085||full_1	Siphoviridae	Herelleviridae
JAFSQF010000075.1|kraken:taxid|1400107869||0_partial_fragment_2	Siphoviridae	Herelleviridae
MAG-4661__scaffold_NODE_10_length_236685_cov_14.517502_2|kraken:taxid|1972201087||0_partial_1	Myoviridae	Herelleviridae
nrc_28845|kraken:taxid|4294862056||0_partial	Siphoviridae	Herelleviridae
JAFQBM010000040.1|kraken:taxid|2858655486||full_1	Siphoviridae	Herelleviridae
MAG-3244__contig_k141_22338_35|kraken:taxid|2130897089||0_partial_fragment_1	Siphoviridae	Herelleviridae
nrc_76388|kraken:taxid|4294862336||full	Myoviridae	Herelleviridae
MAG-0647__contig_k141_53600_75|kraken:taxid|3884479879||0_partial_1	Myoviridae	Herelleviridae
k119_399414_1|kraken:taxid|1895493264||full_1	Herelleviridae	Herelleviridae
MAG-1516__contig_k141_448612_311|kraken:taxid|4294860549||full	Myoviridae	Herelleviridae
MAG-2506__contig_k141_46707_35|kraken:taxid|3133444493||full	Myoviridae	Herelleviridae
JAFUYH010000004.1|kraken:taxid|4054637242||full_1	Myoviridae	Herelleviridae
MAG-3024__contig_k141_304259_392|kraken:taxid|4294860730||full_1	Myoviridae	Herelleviridae
JAGBLL010000067.1|kraken:taxid|448380087||full	Herelleviridae	Herelleviridae
MAG-2889__contig_k141_701492_44|kraken:taxid|4294860709||full	Siphoviridae	Herelleviridae
k83_2209904|kraken:taxid|4294861200||full_1	Myoviridae	Herelleviridae
JAFUWL010000024.1|kraken:taxid|4109600119||full	Siphoviridae	Herelleviridae
MAG-2487__contig_k141_3921_13|kraken:taxid|2292711851||0_partial_1	Siphoviridae	Herelleviridae
G602DRAFT_scaffold00002.2||0_partial		Herelleviridae
MAG-4449__scaffold_NODE_28_length_282829_cov_9.409647_5|kraken:taxid|2042917395||0_partial_1	Podoviridae	Kyanoviridae
nrc_218076|kraken:taxid|1776210732||full_1	Myoviridae	Kyanoviridae
JAFRFB010000097.1|kraken:taxid|3860397921||full	Myoviridae	Kyanoviridae
k83_629598|kraken:taxid|4294861269||full_1	Siphoviridae	Kyanoviridae
scaffold_17280|kraken:taxid|4294861571||full	Myoviridae	Kyanoviridae
JAGBDJ010000110.1|kraken:taxid|3851893157||full_1	Myoviridae	Kyanoviridae
MAG-1491__contig_k141_69484_20|kraken:taxid|2499994361||0_partial_1	Autographiviridae	Kyanoviridae
MAG-2450__contig_k141_34864_16|kraken:taxid|3330203935||0_partial_1	Myoviridae	Kyanoviridae
scaffold_10|kraken:taxid|4294861549||0_partial_1	Myoviridae	Kyanoviridae
JAFQAO010000022.1|kraken:taxid|2805058653||full_1	Myoviridae	Kyanoviridae
nrc_129801|kraken:taxid|951287008||full_1	Siphoviridae	Kyanoviridae
MAG-0407__contig_k141_115870_57|kraken:taxid|3644262389||full_1	Siphoviridae	Kyanoviridae
JAFWFO010000059.1|kraken:taxid|2802429732||full	Myoviridae	Kyanoviridae
k83_22571_1|kraken:taxid|1906619180||full_1	Myoviridae	Kyanoviridae
JAFURP010000008.1|kraken:taxid|236504225||full_1	Siphoviridae	Kyanoviridae
JAGCOX010000010.1|kraken:taxid|824103483||full_1	Myoviridae	Kyanoviridae
MAG-4596__scaffold_NODE_104_length_58278_cov_5.491859_19|kraken:taxid|4294861025||full	Myoviridae	Kyanoviridae
CADANN010000002.1||0_partial_1		Kyanoviridae
CADAQK010000006.1||full		Kyanoviridae
CACVSK010000013.1||full_1	Siphoviridae	Mesyanzhinovviridae
CACXPG010000003.1||0_partial_1	Myoviridae	Mesyanzhinovviridae
CADARY010000034.1||full_1	Myoviridae	Mesyanzhinovviridae
CADBTS010000053.1||0_partial_1	Siphoviridae	Mesyanzhinovviridae
CACWYC010000005.1||0_partial_1	Siphoviridae	Mesyanzhinovviridae
CACXMF010000006.1||0_partial_1	Siphoviridae	Mesyanzhinovviridae
CACZTS010000004.1||full_1	Siphoviridae	Mesyanzhinovviridae
CACZCK010000018.1||0_partial_1	Siphoviridae	Mesyanzhinovviridae
CACWLG010000013.1||0_partial_1	Siphoviridae	Mesyanzhinovviridae
CADAQD010000001.1||0_partial_1	Siphoviridae	Mesyanzhinovviridae
CACVZF010000033.1||full_1	Myoviridae	Mesyanzhinovviridae
CADARY010000044.1||full_1	Siphoviridae	Mesyanzhinovviridae
CACXVG010000001.1||full_1	Siphoviridae	Mesyanzhinovviridae
CACZDN010000008.1||0_partial_1	Siphoviridae	Mesyanzhinovviridae
CADBJU010000012.1||full_1	Siphoviridae	Mesyanzhinovviridae
CADANQ010000048.1||full_1	Siphoviridae	Mesyanzhinovviridae
CACYLY010000046.1||full_1	Podoviridae	Mesyanzhinovviridae
CACVNG010000007.1||0_partial_1	Myoviridae	Mesyanzhinovviridae
CADAWQ010000040.1||full_1	Siphoviridae	Mesyanzhinovviridae
CADCHU010000027.1||full_1	Siphoviridae	Mesyanzhinovviridae
CACVWD010000031.1||full_1	Siphoviridae	Mesyanzhinovviridae
CADAHL010000006.1||0_partial_1	Siphoviridae	Mesyanzhinovviridae
CACYXC010000001.1||0_partial_1	Siphoviridae	Mesyanzhinovviridae
CACZVY010000006.1||full_1	Siphoviridae	Mesyanzhinovviridae
T541DRAFT_scaffold00003.3||0_partial_1	Myoviridae	Mesyanzhinovviridae
CADBKI010000061.1||full_1	Podoviridae	Mesyanzhinovviridae
CADCLS010000002.1||0_partial	Siphoviridae	Mesyanzhinovviridae
MAG-4626__scaffold_NODE_913_length_25245_cov_16.827345_29|kraken:taxid|3992591569||0_partial_1	Siphoviridae	Mesyanzhinovviridae
MAG-0589__contig_k141_428513_5|kraken:taxid|4294860397||0_partial_1	Myoviridae	Mesyanzhinovviridae
nrc_118431|kraken:taxid|951287008||full	Siphoviridae	Mesyanzhinovviridae
nrc_108444|kraken:taxid|144148583||full_1	Siphoviridae	Mesyanzhinovviridae
MAG-2621__contig_k141_106168_41|kraken:taxid|4294860682||full_1	Siphoviridae	Mesyanzhinovviridae
MAG-0664__contig_k141_100818_36|kraken:taxid|4294860409||0_partial_1	Myoviridae	Mesyanzhinovviridae
nrc_511746|kraken:taxid|2045893176||full_1	Siphoviridae	Mesyanzhinovviridae
k83_1513745|kraken:taxid|1117182717||0_partial_1	Myoviridae	Mesyanzhinovviridae
JAFWDQ010000014.1|kraken:taxid|1988301989||full_1	Siphoviridae	Mesyanzhinovviridae
k53_497780_1|kraken:taxid|4294861492||full	Myoviridae	Mesyanzhinovviridae
nrc_744244|kraken:taxid|4294862047||full_1	Myoviridae	Mesyanzhinovviridae
JAGAMC010000029.1|kraken:taxid|3082709965||0_partial_1	Siphoviridae	Mesyanzhinovviridae
MAG-1135__contig_k141_64597_63|kraken:taxid|4132202474||full_1	Myoviridae	Mesyanzhinovviridae
k119_1019356_1|kraken:taxid|2628693050||full_1	Siphoviridae	Mesyanzhinovviridae
nrc_105280|kraken:taxid|218449532||0_partial_1	Siphoviridae	Mesyanzhinovviridae
JAFVPB010000015.1|kraken:taxid|2472967233||0_partial_1	Myoviridae	Mesyanzhinovviridae
k83_417043|kraken:taxid|4294862385||full_1	Myoviridae	Mesyanzhinovviridae
MAG-0269__contig_k141_628549_121|kraken:taxid|4294860355||full	Siphoviridae	Mesyanzhinovviridae
nrc_211796|kraken:taxid|4294861766||0_partial_1	Myoviridae	Mesyanzhinovviridae
MAG-3868__scaffold_NODE_119_length_89595_cov_16.155547_3|kraken:taxid|3481725413||0_partial_1	Myoviridae	Mesyanzhinovviridae
JAFYGW010000009.1|kraken:taxid|144148583||full_1	Siphoviridae	Mesyanzhinovviridae
k83_973640_1|kraken:taxid|3621159057||full_1	Siphoviridae	Mesyanzhinovviridae
JAFTYU010000013.1|kraken:taxid|389708225||0_partial_1	Siphoviridae	Mesyanzhinovviridae
k99_833510_1|kraken:taxid|4294861428||0_partial_1	Myoviridae	Mesyanzhinovviridae
MAG-1135__contig_k141_21109_13|kraken:taxid|4132202474||0_partial_1	Siphoviridae	Mesyanzhinovviridae
k83_221700_1|kraken:taxid|4294861410||full_1	Siphoviridae	Mesyanzhinovviridae
MAG-0527__contig_k141_258365_91|kraken:taxid|4294860390||0_partial_1	Myoviridae	Mesyanzhinovviridae
JAFRDB010000108.1|kraken:taxid|827215258||full_1	Siphoviridae	Mesyanzhinovviridae
k83_719229_1|kraken:taxid|4294862451||full_1	Siphoviridae	Mesyanzhinovviridae
JAGBDS010000050.1|kraken:taxid|1070233101||0_partial_1	Siphoviridae	Mesyanzhinovviridae
MAG-0611__contig_k141_341993_39|kraken:taxid|4294860403||full_1	Siphoviridae	Mesyanzhinovviridae
k83_2498309_1|kraken:taxid|4294861630||full_1	Myoviridae	Mesyanzhinovviridae
nrc_368912|kraken:taxid|4294862172||full_1	Siphoviridae	Mesyanzhinovviridae
JAGBDE010000030.1|kraken:taxid|755947480||0_partial_1	Siphoviridae	Mesyanzhinovviridae
MAG-4413__scaffold_NODE_740_length_29609_cov_4.178647_28|kraken:taxid|3944946304||full_1	Siphoviridae	Mesyanzhinovviridae
MAG-4903__scaffold_NODE_670_length_46551_cov_8.403931_7|kraken:taxid|4294861081||0_partial_1	Siphoviridae	Mesyanzhinovviridae
k99_111116_1|kraken:taxid|4294861351||full_1	Siphoviridae	Mesyanzhinovviridae
JAFRQL010000073.1|kraken:taxid|576298672||full	Siphoviridae	Mesyanzhinovviridae
JAFOKO010000016.1|kraken:taxid|1108713353||full_1	Siphoviridae	Mesyanzhinovviridae
JAFWZL010000007.1|kraken:taxid|862129232||0_partial_1	Siphoviridae	Mesyanzhinovviridae
MAG-2323__contig_k141_40767_61|kraken:taxid|4294860657||0_partial_1	Siphoviridae	Mesyanzhinovviridae
scaffold_3519|kraken:taxid|4294861589||0_partial_1	Siphoviridae	Mesyanzhinovviridae
RUG10101_asm_5|kraken:taxid|3281774429||full_1	Siphoviridae	Mesyanzhinovviridae
k83_789502_1|kraken:taxid|4294861848||0_partial_1	Myoviridae	Mesyanzhinovviridae
MAG-3202__contig_k141_183147_44|kraken:taxid|4294860759||full_1	Siphoviridae	Mesyanzhinovviridae
nrc_109134|kraken:taxid|4294861756||full_1	Siphoviridae	Mesyanzhinovviridae
nrc_242008|kraken:taxid|4294861712||full_1	Myoviridae	Mesyanzhinovviridae
MAG-2807__contig_k141_154880_51|kraken:taxid|1972201087||full_1	Siphoviridae	Mesyanzhinovviridae
k119_582262_1|kraken:taxid|4294861376||full	Siphoviridae	Mesyanzhinovviridae
nrc_211137|kraken:taxid|4294862287||full	Siphoviridae	Mesyanzhinovviridae
JAFSRX010000024.1|kraken:taxid|2173575556||0_partial_1	Siphoviridae	Mesyanzhinovviridae
scaffold_301|kraken:taxid|2504029755||full_1	Siphoviridae	Mesyanzhinovviridae
RUG11086_asm_22|kraken:taxid|3712786633||0_partial_1	Siphoviridae	Mesyanzhinovviridae
MAG-0752__contig_k141_727565_14|kraken:taxid|4294860426||0_partial_1	Siphoviridae	Mesyanzhinovviridae
nrc_295655|kraken:taxid|4294861841||full_1	Myoviridae	Mesyanzhinovviridae
MAG-0855__contig_k141_101176_260|kraken:taxid|4294860451||full_1	Siphoviridae	Mesyanzhinovviridae
k119_135542_1|kraken:taxid|4294861431||full_1	Podoviridae	Mesyanzhinovviridae
JAFWGI010000012.1|kraken:taxid|3050668834||0_partial_1	Siphoviridae	Mesyanzhinovviridae
k119_892619_1|kraken:taxid|4294861431||0_partial_1	Myoviridae	Mesyanzhinovviridae
JAGAVH010000002.1|kraken:taxid|1188493336||0_partial_1	Siphoviridae	Mesyanzhinovviridae
MAG-1208__contig_k141_488760_183|kraken:taxid|4294860504||full_1	Siphoviridae	Mesyanzhinovviridae
JAFYMF010000032.1|kraken:taxid|2035880131||0_partial_1	Siphoviridae	Mesyanzhinovviridae
MAG-0766__contig_k141_150879_98|kraken:taxid|4294860428||full_1	Siphoviridae	Mesyanzhinovviridae
MAG-2748__contig_k141_10976_57|kraken:taxid|1972201087||full_1	Siphoviridae	Mesyanzhinovviridae
RUG14809_asm_23|kraken:taxid|1508542323||full_1	Siphoviridae	Mesyanzhinovviridae
k83_839185|kraken:taxid|525260540||full	Siphoviridae	Mesyanzhinovviridae
MAG-2748__contig_k141_92501_46|kraken:taxid|1972201087||full_1	Podoviridae	Mesyanzhinovviridae
nrc_46726|kraken:taxid|2111517181||0_partial_1	Myoviridae	Mesyanzhinovviridae
nrc_211875|kraken:taxid|4294861719||0_partial_1	Myoviridae	Mesyanzhinovviridae
JAGBCV010000001.1|kraken:taxid|3107329425||0_partial_1	Myoviridae	Mesyanzhinovviridae
MAG-2030__contig_k141_6150_13|kraken:taxid|4294860628||full_1	Siphoviridae	Mesyanzhinovviridae
nrc_243518|kraken:taxid|3887549320||full	Podoviridae	Mesyanzhinovviridae
RUG12565_asm_7|kraken:taxid|2832575200||full	Siphoviridae	Mesyanzhinovviridae
k119_193398_1|kraken:taxid|4294861287||full_1	Siphoviridae	Mesyanzhinovviridae
k119_589225_1|kraken:taxid|4294861232||full_1	Siphoviridae	Mesyanzhinovviridae
JAFTVY010000052.1|kraken:taxid|1734304462||full_1	Siphoviridae	Mesyanzhinovviridae
JAFXCQ010000030.1|kraken:taxid|1931727225||0_partial_1	Siphoviridae	Mesyanzhinovviridae
JAFXZO010000103.1|kraken:taxid|3141531861||full_1	Myoviridae	Mesyanzhinovviridae
MAG-4072__scaffold_NODE_19_length_130577_cov_11.619273_3|kraken:taxid|4294860923||0_partial_1	Siphoviridae	Mesyanzhinovviridae
JAFSMZ010000083.1|kraken:taxid|3281774429||full_1	Siphoviridae	Mesyanzhinovviridae
MAG-0848__contig_k141_292610_75|kraken:taxid|4294860449||full_1	Myoviridae	Mesyanzhinovviridae
RUG12565_asm_3|kraken:taxid|2832575200||full_1	Siphoviridae	Mesyanzhinovviridae
nrc_255980|kraken:taxid|4294861807||full_1	Siphoviridae	Mesyanzhinovviridae
MAG-4719__scaffold_NODE_32_length_131693_cov_13.839706_3|kraken:taxid|324224278||0_partial		Mesyanzhinovviridae
k119_2053515_1|kraken:taxid|2934075890||0_partial_1		Mesyanzhinovviridae
k83_972028_1|kraken:taxid|1086981745||0_partial_fragment_1		Mesyanzhinovviridae
MAG-4630__scaffold_NODE_443_length_43112_cov_10.991889_12|kraken:taxid|1083759480||full_1		Mesyanzhinovviridae
JAFXXH010000012.1|kraken:taxid|4123461239||full_1		Mesyanzhinovviridae
RUG13025_asm_11|kraken:taxid|3044863655||full_1	Siphoviridae	Orlajensenviridae
MAG-0648__contig_k141_100127_12|kraken:taxid|3058143373||0_partial	Myoviridae	Orlajensenviridae
G598DRAFT_scaffold00009.9||full_1	Myoviridae	Peduoviridae
CACXBF010000001.1||0_partial_1	Myoviridae	Peduoviridae
IE70DRAFT_scaffold00032.32||full	Myoviridae	Peduoviridae
Ga0066891_102||0_partial_1	Myoviridae	Peduoviridae
CADCML010000023.1||full_1	Myoviridae	Peduoviridae
T506DRAFT_scaffold00008.8||full_1	Myoviridae	Peduoviridae
CADAAL010000015.1||full_1	Myoviridae	Peduoviridae
Ga0104355_1005||0_partial_1	Podoviridae	Peduoviridae
Ga0059125_101||0_partial_1	Siphoviridae	Peduoviridae
CACZOM010000141.1||full_1	Myoviridae	Peduoviridae
CACVQI010000002.1||full_1	Myoviridae	Peduoviridae
Ga0104355_1004||0_partial_1	Myoviridae	Peduoviridae
Ga0104388_122||full	Myoviridae	Peduoviridae
CACWTA010000006.1||0_partial_1	Siphoviridae	Peduoviridae
CACZIM010000014.1||full_1	Siphoviridae	Peduoviridae
CACWRZ010000007.1||0_partial_1	Myoviridae	Peduoviridae
CACVUG010000001.1||full_1	Myoviridae	Peduoviridae
Ga0105828_104||0_partial_1	Siphoviridae	Peduoviridae
Ga0105828_104||0_partial_1	Podoviridae	Peduoviridae
CADAMX010000001.1||full_1	Myoviridae	Peduoviridae
Ga0066891_104||0_partial_1	Myoviridae	Peduoviridae
CACZZM010000073.1||full_1	Myoviridae	Peduoviridae
Ga0104355_1001||0_partial_1	Myoviridae	Peduoviridae
CACWPN010000024.1||full_1	Myoviridae	Peduoviridae
Ga0104355_1058||full_1	Myoviridae	Peduoviridae
CADAUW010000003.1||0_partial_1	Myoviridae	Peduoviridae
CADCML010000052.1||full	Myoviridae	Peduoviridae
CADAXU010000012.1||0_partial_1	Siphoviridae	Peduoviridae
CACWQI010000010.1||full_1	Myoviridae	Peduoviridae
CACXCU010000089.1||full	Myoviridae	Peduoviridae
T494DRAFT_scaffold00002.2||0_partial	Siphoviridae	Peduoviridae
Ga0070631_103||0_partial_1	Myoviridae	Peduoviridae
CACVNB010000001.1||full_1	Myoviridae	Peduoviridae
CACZYT010000009.1||0_partial_1	Myoviridae	Peduoviridae
CADBFF010000008.1||full_1	Siphoviridae	Peduoviridae
Ga0104355_1007||0_partial_1	Myoviridae	Peduoviridae
CADAHL010000009.1||full_1	Siphoviridae	Peduoviridae
Ga0070636_107||0_partial_1	Siphoviridae	Peduoviridae
T534DRAFT_scaffold00014.14||full_1	Siphoviridae	Peduoviridae
CACYXY010000002.1||full_1	Myoviridae	Peduoviridae
Ga0104355_1028||full	Myoviridae	Peduoviridae
Ga0104402_1018||full_1	Myoviridae	Peduoviridae
Ga0104395_103||0_partial_1	Myoviridae	Peduoviridae
CACVPH010000004.1||full_1	Myoviridae	Peduoviridae
CADCRK010000119.1||full_1	Myoviridae	Peduoviridae
T485DRAFT_scaffold00015.15||full_1	Myoviridae	Peduoviridae
CACVRA010000007.1||0_partial_1	Myoviridae	Peduoviridae
IE70DRAFT_scaffold00030.30||full	Siphoviridae	Peduoviridae
CACVRE010000010.1||full_1	Siphoviridae	Peduoviridae
CACYWA010000003.1||0_partial_1	Siphoviridae	Peduoviridae
CACVZW010000028.1||full_1	Myoviridae	Peduoviridae
Ga0070631_112||full_1	Myoviridae	Peduoviridae
Ga0105828_117||full_1	Myoviridae	Peduoviridae
CADALW010000011.1||0_partial_1	Myoviridae	Peduoviridae
CACWQU010000004.1||full_1	Myoviridae	Peduoviridae
CACYTN010000054.1||full_1	Myoviridae	Peduoviridae
CADAPM010000001.1||0_partial_1	Myoviridae	Peduoviridae
nrc_68464|kraken:taxid|4294862297||0_partial_1	Myoviridae	Peduoviridae
JAFXTD010000019.1|kraken:taxid|807017013||full	Myoviridae	Peduoviridae
k83_78471_1|kraken:taxid|4294861481||0_partial_1	Siphoviridae	Peduoviridae
JAFUYE010000036.1|kraken:taxid|1327339467||full	Myoviridae	Peduoviridae
JAFVVQ010000017.1|kraken:taxid|98684744||full_1	Myoviridae	Peduoviridae
JAFULG010000029.1|kraken:taxid|2545822618||full_1	Siphoviridae	Peduoviridae
JAFPWN010000021.1|kraken:taxid|2157162007||full_1	Siphoviridae	Peduoviridae
k83_326974|kraken:taxid|965386109||full_1	Myoviridae	Peduoviridae
RUG12331_asm_6|kraken:taxid|531884393||0_partial_1	Myoviridae	Peduoviridae
JAFPUD010000103.1|kraken:taxid|1907732524||full	Myoviridae	Peduoviridae
k53_777638_1|kraken:taxid|4294861520||full_1	Myoviridae	Peduoviridae
JAFSKV010000035.1|kraken:taxid|1253942453||full	Myoviridae	Peduoviridae
k83_288945_1|kraken:taxid|62182093||full	Myoviridae	Peduoviridae
MAG-4011__scaffold_NODE_696_length_25654_cov_6.765302_21|kraken:taxid|4294860908||full_1	Myoviridae	Peduoviridae
k119_380328_1|kraken:taxid|2294941453||0_partial_1	Myoviridae	Peduoviridae
nrc_19202|kraken:taxid|4294861672||full_1	Siphoviridae	Peduoviridae
k119_1334557_1|kraken:taxid|1592367928||full_1	Siphoviridae	Peduoviridae
scaffold_191|kraken:taxid|4294861555||0_partial_1	Siphoviridae	Peduoviridae
k119_1136682_1|kraken:taxid|1136195353||full_1	Myoviridae	Peduoviridae
nrc_101637|kraken:taxid|2098725218||full	Siphoviridae	Peduoviridae
RUG10996_asm_15|kraken:taxid|3191541054||0_partial_1	Myoviridae	Peduoviridae
MAG-1570__contig_k141_326446_5|kraken:taxid|4294860555||0_partial_1	Myoviridae	Peduoviridae
MAG-4505__scaffold_NODE_47_length_140318_cov_20.476559_4|kraken:taxid|2335770789||0_partial_1	Myoviridae	Peduoviridae
MAG-4127__scaffold_NODE_90_length_39855_cov_8.209006_22|kraken:taxid|4294860934||full_1	Myoviridae	Peduoviridae
k83_685429|kraken:taxid|525260540||full_1	Siphoviridae	Peduoviridae
JAFUEX010000025.1|kraken:taxid|1999776507||full_1	Podoviridae	Peduoviridae
JAFODQ010000082.1|kraken:taxid|3034951922||full_1	Myoviridae	Peduoviridae
JAFVTV010000047.1|kraken:taxid|2633836765||full_1	Myoviridae	Peduoviridae
MAG-0714__contig_k141_192736_180|kraken:taxid|4294860420||full_1	Siphoviridae	Peduoviridae
RUG10177_asm_32|kraken:taxid|978748301||full	Myoviridae	Peduoviridae
k83_1133689|kraken:taxid|4294861132||full	Myoviridae	Peduoviridae
MAG-4072__scaffold_NODE_38_length_104811_cov_12.135968_9|kraken:taxid|4294860923||full_1	Siphoviridae	Peduoviridae
nrc_100370|kraken:taxid|4294862321||full_1	Siphoviridae	Peduoviridae
JAGAQA010000051.1|kraken:taxid|3950770019||full_1	Myoviridae	Peduoviridae
MAG-1127__contig_k141_54365_6|kraken:taxid|668410285||full_1	Myoviridae	Peduoviridae
k119_830423_1|kraken:taxid|3930088200||full	Myoviridae	Peduoviridae
nrc_152526|kraken:taxid|4294862362||full_1	Siphoviridae	Peduoviridae
JAFWCT010000026.1|kraken:taxid|62182093||0_partial_1	Myoviridae	Peduoviridae
JAFTQT010000071.1|kraken:taxid|2852540091||full_1	Myoviridae	Peduoviridae
k119_322485_1|kraken:taxid|4294861304||full_1	Siphoviridae	Peduoviridae
MAG-2807__contig_k141_46592_20|kraken:taxid|1972201087||full_1	Myoviridae	Peduoviridae
k83_944348_1|kraken:taxid|4294862405||full	Myoviridae	Peduoviridae
k119_409576_1|kraken:taxid|984062650||full	Myoviridae	Peduoviridae
nrc_384224|kraken:taxid|4294862239||0_partial_1	Myoviridae	Peduoviridae
k53_146239_1|kraken:taxid|2749836015||full_1	Podoviridae	Peduoviridae
JAFSRQ010000011.1|kraken:taxid|2528316698||full_1	Myoviridae	Peduoviridae
JAFQCH010000009.1|kraken:taxid|862129232||0_partial_1	Myoviridae	Peduoviridae
nrc_252467|kraken:taxid|522798476||full_1	Myoviridae	Peduoviridae
k83_3208218|kraken:taxid|4294861170||full	Siphoviridae	Peduoviridae
nrc_26250|kraken:taxid|698070837||full_1	Myoviridae	Peduoviridae
JAFVFL010000038.1|kraken:taxid|276110187||full	Siphoviridae	Peduoviridae
MAG-2615__contig_k141_60146_6|kraken:taxid|3024474791||0_partial_1	Myoviridae	Peduoviridae
RUG10817_asm_15|kraken:taxid|2803096044||full_1	Myoviridae	Peduoviridae
k99_577750_1|kraken:taxid|4294861386||full	Siphoviridae	Peduoviridae
nrc_172134|kraken:taxid|4294861679||full_1	Myoviridae	Peduoviridae
k119_396670_1|kraken:taxid|4294861282||0_partial_1	Myoviridae	Peduoviridae
MAG-1145__contig_k141_85789_161|kraken:taxid|4093283224||full_1	Myoviridae	Peduoviridae
JAFWFO010000045.1|kraken:taxid|2802429732||full	Myoviridae	Peduoviridae
k83_1110961_1|kraken:taxid|2838108514||full_1	Siphoviridae	Peduoviridae
k83_458596|kraken:taxid|268014306||full	Myoviridae	Peduoviridae
k119_489576_1|kraken:taxid|4294861303||full	Myoviridae	Peduoviridae
k119_1172208_1|kraken:taxid|4294861296||full_1	Myoviridae	Peduoviridae
nrc_75479|kraken:taxid|4294862126||full_1	Myoviridae	Peduoviridae
MAG-4624__scaffold_NODE_823_length_27572_cov_38.753920_24|kraken:taxid|1301013628||full_1	Siphoviridae	Peduoviridae
MAG-0945__contig_k141_60581_97|kraken:taxid|4294860470||full_1	Siphoviridae	Peduoviridae
MAG-2749__contig_k141_145660_71|kraken:taxid|4294860700||full_1	Myoviridae	Peduoviridae
nrc_77487|kraken:taxid|4294862150||full_1	Myoviridae	Peduoviridae
nrc_349569|kraken:taxid|4294862261||full	Myoviridae	Peduoviridae
RUG13032_asm_8|kraken:taxid|849963497||full_1	Myoviridae	Peduoviridae
MAG-4226__scaffold_NODE_50_length_76459_cov_7.891350_5|kraken:taxid|4294860959||full_1	Myoviridae	Peduoviridae
JAFXQO010000034.1|kraken:taxid|153636429||full_1	Myoviridae	Peduoviridae
NC_015873.1|kraken:taxid|3697448049||0_partial_1	Myoviridae	Peduoviridae
MAG-2959__contig_k141_188773_86|kraken:taxid|4294860720||full_1	Siphoviridae	Peduoviridae
nrc_127145|kraken:taxid|951287008||full	Siphoviridae	Peduoviridae
NZ_JMKI01000060.1|kraken:taxid|2335770789||full	Myoviridae	Peduoviridae
RUG10618_asm_61|kraken:taxid|1508542323||0_partial_1	Myoviridae	Peduoviridae
JAFQKN010000141.1|kraken:taxid|3976126314||full_1	Myoviridae	Peduoviridae
k119_148578_1|kraken:taxid|1304312595||0_partial_1	Myoviridae	Peduoviridae
JAGAJB010000026.1|kraken:taxid|3767752877||full_1	Myoviridae	Peduoviridae
MAG-1306__contig_k141_692436_156|kraken:taxid|4294860522||full_1	Siphoviridae	Peduoviridae
MAG-4551__scaffold_NODE_175_length_88243_cov_10.675903_1|kraken:taxid|4294861022||0_partial_1	Myoviridae	Peduoviridae
JAFQFH010000027.1|kraken:taxid|3099570111||0_partial_1	Myoviridae	Peduoviridae
nrc_325794|kraken:taxid|4294861773||full_1	Myoviridae	Peduoviridae
k119_1260248_1|kraken:taxid|177350846||0_partial_1	Myoviridae	Peduoviridae
MAG-2621__contig_k141_43330_89|kraken:taxid|4294860682||full_1	Myoviridae	Peduoviridae
k83_44346|kraken:taxid|1308508571||full_1	Podoviridae	Peduoviridae
scaffold_5043|kraken:taxid|4294861565||full_1	Myoviridae	Peduoviridae
nrc_55889|kraken:taxid|4294861914||full_1	Myoviridae	Peduoviridae
MAG-4015__scaffold_NODE_27_length_212497_cov_20.730580_1|kraken:taxid|2489581846||0_partial_1	Myoviridae	Peduoviridae
k119_1112290_1|kraken:taxid|4294862409||full	Myoviridae	Peduoviridae
JAFWCT010000084.1|kraken:taxid|62182093||full_1	Myoviridae	Peduoviridae
JAFQBH010000028.1|kraken:taxid|1578618130||0_partial_1	Podoviridae	Peduoviridae
RUG10603_asm_20|kraken:taxid|3790803253||full_1	Myoviridae	Peduoviridae
JAGCPF010000008.1|kraken:taxid|995936493||full_1	Myoviridae	Peduoviridae
JAFYIZ010000026.1|kraken:taxid|3446309007||full_1	Myoviridae	Peduoviridae
JAFZOL010000005.1|kraken:taxid|1636226244||full_1	Myoviridae	Peduoviridae
MAG-4622__scaffold_NODE_168_length_71273_cov_9.452534_28|kraken:taxid|110937870||full_fragment_1	Myoviridae	Peduoviridae
JAFQMP010000040.1|kraken:taxid|2002846603||full_1	Siphoviridae	Peduoviridae
RUG11929_asm_15|kraken:taxid|1147235933||full_1	Siphoviridae	Peduoviridae
k83_699769|kraken:taxid|433828627||full_1	Myoviridae	Peduoviridae
JAFVOQ010000037.1|kraken:taxid|2704808922||full_1	Myoviridae	Peduoviridae
k83_883470_1|kraken:taxid|4294862376||full	Myoviridae	Peduoviridae
JAFTSB010000062.1|kraken:taxid|1208951075||0_partial_1	Myoviridae	Peduoviridae
MAG-0987__contig_k141_82958_9|kraken:taxid|4294860476||0_partial_1	Myoviridae	Peduoviridae
k119_951413_1|kraken:taxid|2294941453||0_partial_1	Myoviridae	Peduoviridae
k83_110931_1|kraken:taxid|4294861341||full_1	Myoviridae	Peduoviridae
JAFTPN010000075.1|kraken:taxid|1421926556||full	Siphoviridae	Peduoviridae
k119_1128010_1|kraken:taxid|4294862422||full_1	Myoviridae	Peduoviridae
nrc_449933|kraken:taxid|4294862161||full	Myoviridae	Peduoviridae
k53_794537_1|kraken:taxid|4294861498||full_1	Myoviridae	Peduoviridae
JAFQMP010000073.1|kraken:taxid|2002846603||0_partial_1	Myoviridae	Peduoviridae
MAG-2440__contig_k141_137250_69|kraken:taxid|1608600816||full_1	Myoviridae	Peduoviridae
nrc_183090|kraken:taxid|4294862267||full_1	Myoviridae	Peduoviridae
JAFUHP010000036.1|kraken:taxid|53694609||full_1	Myoviridae	Peduoviridae
JAFOXX010000229.1|kraken:taxid|470412381||full_1	Myoviridae	Peduoviridae
JAFUXN010000111.1|kraken:taxid|474775412||full_1	Myoviridae	Peduoviridae
JAGBIL010000013.1|kraken:taxid|1476905530||full_1	Myoviridae	Peduoviridae
k83_747756_1|kraken:taxid|4294861180||full_1	Myoviridae	Peduoviridae
JAFTCT010000118.1|kraken:taxid|742015098||0_partial_1	Myoviridae	Peduoviridae
nrc_115576|kraken:taxid|838852514||full	Siphoviridae	Peduoviridae
RUG10150_asm_4|kraken:taxid|3105261312||full_1	Myoviridae	Peduoviridae
JAFZFR010000039.1|kraken:taxid|725999884||0_partial_1	Siphoviridae	Peduoviridae
k83_690411|kraken:taxid|4294861334||full	Siphoviridae	Peduoviridae
NZ_LKET01000068.1|kraken:taxid|1512654956||0_partial_1	Myoviridae	Peduoviridae
JAFQVJ010000011.1|kraken:taxid|2065082078||full_1	Myoviridae	Peduoviridae
k119_990765_1|kraken:taxid|3930088200||full_1	Myoviridae	Peduoviridae
k83_552900|kraken:taxid|4192410883||full_1	Myoviridae	Peduoviridae
JAGAQE010000053.1|kraken:taxid|1782444477||full_1	Myoviridae	Peduoviridae
MAG-2798__contig_k141_157070_36|kraken:taxid|605791005||full_1	Siphoviridae	Peduoviridae
MAG-3964__scaffold_NODE_57_length_180067_cov_16.144675_4|kraken:taxid|4294860894||0_partial_fragment_1	Myoviridae	Peduoviridae
scaffold_2267|kraken:taxid|1054101832||full_1	Myoviridae	Peduoviridae
nrc_162028|kraken:taxid|4294862255||full_1	Myoviridae	Peduoviridae
MAG-3743__scaffold_NODE_543_length_51727_cov_14.912663_15|kraken:taxid|2088581079||full_1	Siphoviridae	Peduoviridae
MAG-4602__scaffold_NODE_103_length_38425_cov_26.747914_21|kraken:taxid|4294861026||full	Siphoviridae	Peduoviridae
nrc_160189|kraken:taxid|4294861632||full_1	Siphoviridae	Peduoviridae
scaffold_184|kraken:taxid|4294861549||0_partial_1	Myoviridae	Peduoviridae
JAGBGX010000009.1|kraken:taxid|2867536309||0_partial_1	Myoviridae	Peduoviridae
MAG-0556__contig_k141_2976_11|kraken:taxid|1173831199||full_1	Podoviridae	Peduoviridae
MAG-2497__contig_k141_180581_46|kraken:taxid|4102327652||full	Myoviridae	Peduoviridae
k83_44643|kraken:taxid|1308508571||full_1	Siphoviridae	Peduoviridae
k83_14063|kraken:taxid|1308508571||0_partial_1	Myoviridae	Peduoviridae
MAG-3445__contig_k141_433398_6|kraken:taxid|4294860797||full_1	Siphoviridae	Peduoviridae
JAFXQG010000031.1|kraken:taxid|1104529695||0_partial_1	Myoviridae	Peduoviridae
k119_1439220_1|kraken:taxid|4294862421||full_1	Myoviridae	Peduoviridae
k83_170847_1|kraken:taxid|1136195353||0_partial_1	Myoviridae	Peduoviridae
k83_221704|kraken:taxid|4294861174||0_partial_1	Siphoviridae	Peduoviridae
k83_44346|kraken:taxid|1308508571||full_2	Siphoviridae	Peduoviridae
JAFSJX010000105.1|kraken:taxid|1313908695||0_partial_1	Myoviridae	Peduoviridae
scaffold_1384|kraken:taxid|4294861583||full_1	Myoviridae	Peduoviridae
RUG14406_asm_4|kraken:taxid|4000182846||0_partial_1	Myoviridae	Peduoviridae
k119_290549_1|kraken:taxid|4294861289||0_partial_1	Siphoviridae	Peduoviridae
k119_938673_1|kraken:taxid|2583283902||full_1	Myoviridae	Peduoviridae
nrc_63460|kraken:taxid|4294861703||full_1	Myoviridae	Peduoviridae
nrc_49427|kraken:taxid|4294862307||0_partial_1	Siphoviridae	Peduoviridae
k53_986135_1|kraken:taxid|4272296128||full	Siphoviridae	Peduoviridae
k119_1799235_1|kraken:taxid|3305399912||full	Myoviridae	Peduoviridae
MAG-0665__contig_k141_42797_23|kraken:taxid|1972201087||full_1	Myoviridae	Peduoviridae
k119_1102626_1|kraken:taxid|3930088200||full_1	Myoviridae	Peduoviridae
MAG-2385__contig_k141_185781_6|kraken:taxid|4294860665||full_1	Myoviridae	Peduoviridae
k119_802_1|kraken:taxid|461583977||0_partial	Myoviridae	Peduoviridae
MAG-1359__contig_k141_743284_6|kraken:taxid|4294860532||full_1	Myoviridae	Peduoviridae
MAG-4068__scaffold_NODE_73_length_45450_cov_7.962319_3|kraken:taxid|4294860922||full	Myoviridae	Peduoviridae
JAFUXN010000076.1|kraken:taxid|474775412||full_1	Myoviridae	Peduoviridae
k119_79290_1|kraken:taxid|672216317||full_1	Myoviridae	Peduoviridae
nrc_188731|kraken:taxid|4294861991||0_partial_1	Myoviridae	Peduoviridae
RUG12253_asm_1|kraken:taxid|528892014||0_partial_1	Siphoviridae	Peduoviridae
MAG-0867__contig_k141_419387_14|kraken:taxid|4294860455||full_1	Siphoviridae	Peduoviridae
k83_122076|kraken:taxid|4294861200||full_1	Myoviridae	Peduoviridae
nrc_69033|kraken:taxid|771911163||full_1	Myoviridae	Peduoviridae
k99_138509_1|kraken:taxid|3843752343||0_partial_1	Myoviridae	Peduoviridae
MAG-1029__contig_k141_252671_92|kraken:taxid|4294860483||full_1	Siphoviridae	Peduoviridae
k53_1531675_1|kraken:taxid|2375836146||full	Myoviridae	Peduoviridae
JAFSCW010000015.1|kraken:taxid|971616832||full_1	Siphoviridae	Peduoviridae
MAG-2749__contig_k141_78778_80|kraken:taxid|4294860700||full	Myoviridae	Peduoviridae
JAFYHG010000006.1|kraken:taxid|627524358||full_1	Podoviridae	Peduoviridae
scaffold_1202|kraken:taxid|2159595441||full_1	Myoviridae	Peduoviridae
JAFXLG010000027.1|kraken:taxid|3232155331||0_partial_1	Siphoviridae	Peduoviridae
k83_1210550_1|kraken:taxid|3621159057||full_1	Myoviridae	Peduoviridae
k83_604520|kraken:taxid|4294862399||full	Myoviridae	Peduoviridae
JAGBBP010000030.1|kraken:taxid|1497327946||full_1	Myoviridae	Peduoviridae
k53_140065_1|kraken:taxid|3956779858||full_1	Myoviridae	Peduoviridae
k53_563481_1|kraken:taxid|4294861498||full_1	Myoviridae	Peduoviridae
NZ_JMKI01000037.1|kraken:taxid|2335770789||0_partial_1	Siphoviridae	Peduoviridae
Bacteria_Selenomonas_ruminantium_AB3002_scf7180000000016|quiver|kraken:taxid|1468956528||0_partial_1	Myoviridae	Peduoviridae
RUG14503_asm_12|kraken:taxid|2446022971||full_1	Myoviridae	Peduoviridae
k119_554000_1|kraken:taxid|4294861380||full_1	Myoviridae	Peduoviridae
NZ_JQKH01000011.1|kraken:taxid|180067600||full_1	Myoviridae	Peduoviridae
nrc_66097|kraken:taxid|4294861687||0_partial_1	Myoviridae	Peduoviridae
nrc_212019|kraken:taxid|4294861743||full_1	Siphoviridae	Peduoviridae
MAG-0303__contig_k141_194072_65|kraken:taxid|4294860362||full	Myoviridae	Peduoviridae
JAFVHD010000049.1|kraken:taxid|764308330||0_partial_1	Myoviridae	Peduoviridae
JAFRTE010000031.1|kraken:taxid|3859387858||full_1	Myoviridae	Peduoviridae
nrc_285586|kraken:taxid|4294862017||full	Myoviridae	Peduoviridae
k83_321158|kraken:taxid|4294861143||full_1	Myoviridae	Peduoviridae
nrc_393587|kraken:taxid|882029042||full	Podoviridae	Peduoviridae
nrc_116775|kraken:taxid|144148583||full_1	Siphoviridae	Peduoviridae
MAG-3937__scaffold_NODE_10_length_171220_cov_10.507442_4|kraken:taxid|4294860888||full_1	Myoviridae	Peduoviridae
MAG-1854__contig_k141_449324_5|kraken:taxid|4294860592||0_partial_1	Podoviridae	Peduoviridae
k119_397542_1|kraken:taxid|2441121840||full_1	Siphoviridae	Peduoviridae
MAG-1038__contig_k141_84639_20|kraken:taxid|4294860484||full	Myoviridae	Peduoviridae
JAFRSO010000006.1|kraken:taxid|3707701322||full	Siphoviridae	Peduoviridae
nrc_70142|kraken:taxid|4294861759||full_1	Myoviridae	Peduoviridae
MAG-2466__contig_k141_476015_8|kraken:taxid|3968070161||full_1	Myoviridae	Peduoviridae
RUG12955_asm_1|kraken:taxid|594192536||full_1	Siphoviridae	Peduoviridae
JAGBDE010000037.1|kraken:taxid|755947480||full_1	Myoviridae	Peduoviridae
nrc_26119|kraken:taxid|4294862325||full_1	Siphoviridae	Peduoviridae
JAFXNC010000027.1|kraken:taxid|2778012704||full_1	Myoviridae	Peduoviridae
JAFWNM010000028.1|kraken:taxid|3440022595||0_partial_1	Myoviridae	Peduoviridae
RUG13654_asm_12|kraken:taxid|2620049320||full_1	Siphoviridae	Peduoviridae
nrc_274389|kraken:taxid|4294862192||0_partial_1	Myoviridae	Peduoviridae
nrc_236070|kraken:taxid|3334979613||0_partial_1	Myoviridae	Peduoviridae
JAEEIA010000093.1|kraken:taxid|3262654375||full	Myoviridae	Peduoviridae
k83_1886476_1|kraken:taxid|3920145540||full_1	Myoviridae	Peduoviridae
nrc_604629|kraken:taxid|4294862088||full_1	Myoviridae	Peduoviridae
MAG-1414__contig_k141_300670_42|kraken:taxid|4118799251||0_partial_1	Myoviridae	Peduoviridae
nrc_121899|kraken:taxid|951287008||full	Myoviridae	Peduoviridae
nrc_431381|kraken:taxid|1992094403||0_partial_1	Myoviridae	Peduoviridae
JAGAJN010000011.1|kraken:taxid|358141741||0_partial_1	Myoviridae	Peduoviridae
k83_689886_1|kraken:taxid|4294861481||full_1	Myoviridae	Peduoviridae
k83_1611222_1|kraken:taxid|2153260837||0_partial_fragment_1	Myoviridae	Peduoviridae
nrc_242184|kraken:taxid|1646095967||0_partial_1	Myoviridae	Peduoviridae
JAGBFU010000082.1|kraken:taxid|215973319||0_partial_fragment_1	Siphoviridae	Peduoviridae
MAG-3127__contig_k141_618583_7|kraken:taxid|4294860744||0_partial_1	Myoviridae	Peduoviridae
RUG13957_asm_2|kraken:taxid|1008369378||0_partial_1	Siphoviridae	Peduoviridae
nrc_250569|kraken:taxid|4294862209||full	Myoviridae	Peduoviridae
RUG10449_asm_7|kraken:taxid|138134029||full_1	Myoviridae	Peduoviridae
nrc_216183|kraken:taxid|4294861644||full_1	Myoviridae	Peduoviridae
nrc_149960|kraken:taxid|168157945||0_partial_1	Siphoviridae	Peduoviridae
MAG-4786__scaffold_NODE_44_length_76518_cov_51.492299_8|kraken:taxid|4294861053||0_partial_1	Podoviridae	Peduoviridae
JAFUGM010000062.1|kraken:taxid|524407963||full_1	Siphoviridae	Peduoviridae
k83_256306_1|kraken:taxid|62182093||full	Myoviridae	Peduoviridae
k83_238685_1|kraken:taxid|966564080||full	Myoviridae	Peduoviridae
MAG-2755__contig_k141_171356_96|kraken:taxid|11717876||full_1	Myoviridae	Peduoviridae
MAG-4433__scaffold_NODE_254_length_85936_cov_7.767598_12|kraken:taxid|4294861008||full_1	Siphoviridae	Peduoviridae
MAG-4496__scaffold_NODE_361_length_50663_cov_6.848758_17|kraken:taxid|4294861014||full	Siphoviridae	Peduoviridae
k119_95535_1|kraken:taxid|461583977||0_partial_1	Siphoviridae	Peduoviridae
RUG14450_asm_3|kraken:taxid|1903078231||0_partial_1	Siphoviridae	Peduoviridae
RUG12331_asm_1|kraken:taxid|531884393||0_partial_1	Myoviridae	Peduoviridae
k119_607050_1|kraken:taxid|177350846||full_1	Myoviridae	Peduoviridae
k119_50925_1|kraken:taxid|4294861376||full	Siphoviridae	Peduoviridae
scaffold_8876|kraken:taxid|480964216||full_1	Myoviridae	Peduoviridae
MAG-2561__contig_k141_219742_33|kraken:taxid|3160447340||full_1	Siphoviridae	Peduoviridae
JAFUUY010000064.1|kraken:taxid|2420273926||full_1	Myoviridae	Peduoviridae
k119_1051202_1|kraken:taxid|1136195353||0_partial_1	Myoviridae	Peduoviridae
k119_1487667_1|kraken:taxid|2294941453||0_partial_1	Myoviridae	Peduoviridae
k83_703402|kraken:taxid|1532321382||0_partial_1	Podoviridae	Peduoviridae
JAFSJF010000102.1|kraken:taxid|587020441||full_1	Podoviridae	Peduoviridae
JAFSSM010000022.1|kraken:taxid|97082816||full_1	Myoviridae	Peduoviridae
NC_017068.1|kraken:taxid|1688194067||1_partial_1	Siphoviridae	Peduoviridae
MAG-3628__scaffold_NODE_15_length_135083_cov_15.753163_3|kraken:taxid|4294860824||0_partial_1	Siphoviridae	Peduoviridae
nrc_293565|kraken:taxid|4294862288||full_1	Siphoviridae	Peduoviridae
k83_213847|kraken:taxid|4294861187||full	Myoviridae	Peduoviridae
k83_789741|kraken:taxid|4294862400||full_1	Myoviridae	Peduoviridae
scaffold_3532|kraken:taxid|4294861572||full_1	Myoviridae	Peduoviridae
MAG-4479__scaffold_NODE_155_length_49118_cov_11.126890_13|kraken:taxid|53694609||full_1	Myoviridae	Peduoviridae
nrc_31049|kraken:taxid|4294862119||full_1	Myoviridae	Peduoviridae
MAG-3116__contig_k141_776150_32|kraken:taxid|4294860742||full_1	Myoviridae	Peduoviridae
JAEEQW010000015.1|kraken:taxid|607577187||full_1	Myoviridae	Peduoviridae
k83_72541|kraken:taxid|1532321382||0_partial_1	Myoviridae	Peduoviridae
nrc_235495|kraken:taxid|4294862293||full	Siphoviridae	Peduoviridae
MAG-0642__contig_k141_233459_68|kraken:taxid|4294860407||full	Siphoviridae	Peduoviridae
k83_1073732_1|kraken:taxid|1086981745||full_1	Myoviridae	Peduoviridae
MAG-3622__scaffold_NODE_66_length_50619_cov_9.921661_18|kraken:taxid|4294860822||full_1	Siphoviridae	Peduoviridae
k99_434918_1|kraken:taxid|4294861367||full_1	Myoviridae	Peduoviridae
nrc_167942|kraken:taxid|4294862274||full_1	Myoviridae	Peduoviridae
nrc_348466|kraken:taxid|4294862231||full_1	Myoviridae	Peduoviridae
JAFVHD010000025.1|kraken:taxid|764308330||full_1	Myoviridae	Peduoviridae
nrc_183670|kraken:taxid|4294862312||full_1	Myoviridae	Peduoviridae
Ga0139404_116|kraken:taxid|1277175412||full_1	Siphoviridae	Peduoviridae
MAG-0726__contig_k141_86485_60|kraken:taxid|4294860422||full_1	Siphoviridae	Peduoviridae
nrc_200273|kraken:taxid|1856899975||0_partial_1	Myoviridae	Peduoviridae
MAG-2086__contig_k141_135489_6|kraken:taxid|4294860635||0_partial_1	Myoviridae	Peduoviridae
MAG-2748__contig_k141_82340_70|kraken:taxid|1972201087||0_partial_1	Myoviridae	Peduoviridae
JAFUEH010000025.1|kraken:taxid|757934690||full_1	Myoviridae	Peduoviridae
JAFWEI010000012.1|kraken:taxid|2135122807||0_partial_1	Siphoviridae	Peduoviridae
k83_217341|kraken:taxid|4294861274||full_1	Myoviridae	Peduoviridae
k83_14343|kraken:taxid|2574452197||0_partial_1	Myoviridae	Peduoviridae
JAFYQG010000261.1|kraken:taxid|613644407||full	Myoviridae	Peduoviridae
k119_414394_1|kraken:taxid|4294861237||full_1	Myoviridae	Peduoviridae
NC_017068.1|kraken:taxid|1688194067||2_partial_1	Myoviridae	Peduoviridae
k83_571112|kraken:taxid|4294861250||full	Myoviridae	Peduoviridae
k83_504606|kraken:taxid|2472407402||full_1	Myoviridae	Peduoviridae
k83_381898|kraken:taxid|4294861130||0_partial_1	Myoviridae	Peduoviridae
JAGAXX010000077.1|kraken:taxid|2487969804||full_1	Myoviridae	Peduoviridae
JAGBMJ010000034.1|kraken:taxid|2155040250||full	Siphoviridae	Peduoviridae
MAG-2385__contig_k141_630861_3|kraken:taxid|4294860665||0_partial_1	Myoviridae	Peduoviridae
k83_1008861|kraken:taxid|2276110604||full_1	Myoviridae	Peduoviridae
nrc_877831|kraken:taxid|3943027488||full_1	Myoviridae	Peduoviridae
DDPT01000042.1|kraken:taxid|528302275||full_1	Myoviridae	Peduoviridae
k119_935949_1|kraken:taxid|3550408425||full	Myoviridae	Peduoviridae
nrc_471834|kraken:taxid|4294862086||full_1	Siphoviridae	Peduoviridae
JAFUYE010000002.1|kraken:taxid|1327339467||full	Myoviridae	Peduoviridae
RUG12975_asm_40|kraken:taxid|1335904424||full_1	Myoviridae	Peduoviridae
JAFWCM010000005.1|kraken:taxid|312071050||full_1	Siphoviridae	Peduoviridae
RUG11436_asm_17|kraken:taxid|2430412992||full_1	Myoviridae	Peduoviridae
JAFPBO010000051.1|kraken:taxid|3772628342||1_partial_1	Siphoviridae	Peduoviridae
MAG-1396__contig_k141_369789_92|kraken:taxid|4018268041||full_1	Siphoviridae	Peduoviridae
k83_330497|kraken:taxid|3586709492||0_partial_1	Myoviridae	Peduoviridae
MAG-0928__contig_k141_253154_11|kraken:taxid|4294860466||full_1	Podoviridae	Peduoviridae
RUG13937_asm_28|kraken:taxid|3370672052||full	Myoviridae	Peduoviridae
k83_1903026|kraken:taxid|3930088200||0_partial_1	Myoviridae	Peduoviridae
k119_918927_1|kraken:taxid|1686454923||full_1	Myoviridae	Peduoviridae
nrc_51381|kraken:taxid|4294861617||full	Myoviridae	Peduoviridae
nrc_32136|kraken:taxid|4294862123||full_1	Myoviridae	Peduoviridae
JAGASA010000023.1|kraken:taxid|1313024735||0_partial_1	Myoviridae	Peduoviridae
nrc_48018|kraken:taxid|4294862128||full	Siphoviridae	Peduoviridae
k83_484661|kraken:taxid|4294861144||full_1	Podoviridae	Peduoviridae
DDPT01000030.1|kraken:taxid|528302275||full_1	Myoviridae	Peduoviridae
scaffold_5|kraken:taxid|4294861549||0_partial_1	Myoviridae	Peduoviridae
nrc_289259|kraken:taxid|4294861661||0_partial_1	Siphoviridae	Peduoviridae
JAGAPV010000040.1|kraken:taxid|570386781||0_partial_1	Myoviridae	Peduoviridae
nrc_467103|kraken:taxid|4294862230||full_1	Myoviridae	Peduoviridae
RUG12132_asm_18|kraken:taxid|3339361582||full	Siphoviridae	Peduoviridae
RUG13650_asm_15|kraken:taxid|2303425293||0_partial_1	Myoviridae	Peduoviridae
k119_933923_1|kraken:taxid|4294861280||full_1	Myoviridae	Peduoviridae
MAG-3677__scaffold_NODE_98_length_45803_cov_13.801982_19|kraken:taxid|4294860835||0_partial_1	Myoviridae	Peduoviridae
k83_568946_1|kraken:taxid|1136195353||full_1	Siphoviridae	Peduoviridae
JAGAXO010000070.1|kraken:taxid|2991726492||full	Myoviridae	Peduoviridae
DKSD01000005.1|kraken:taxid|2979658774||full_1	Myoviridae	Peduoviridae
nrc_118556|kraken:taxid|951287008||full_1	Myoviridae	Peduoviridae
JAEEKA010000069.1|kraken:taxid|509679935||full_1	Myoviridae	Peduoviridae
k99_760939_1|kraken:taxid|3088824774||0_partial_1	Siphoviridae	Peduoviridae
JAFQJD010000038.1|kraken:taxid|627545469||full_1	Myoviridae	Peduoviridae
JAFWNM010000025.1|kraken:taxid|3440022595||0_partial_1	Siphoviridae	Peduoviridae
MAG-1307__contig_k141_783178_146|kraken:taxid|4294860523||full	Siphoviridae	Peduoviridae
MAG-3909__scaffold_NODE_128_length_74659_cov_14.437289_8|kraken:taxid|4294860881||0_partial_1	Myoviridae	Peduoviridae
JAFSNU010000449.1|kraken:taxid|1675723641||full_1	Myoviridae	Peduoviridae
nrc_212116|kraken:taxid|4294861741||0_partial_1	Myoviridae	Peduoviridae
CADBDR010000003.1||0_partial_1		Peduoviridae
CACVMP010000030.1||full_1		Peduoviridae
CACZLL010000002.1||0_partial_1		Peduoviridae
CACWXH010000032.1||full_1		Peduoviridae
T536DRAFT_scaffold00002.2||0_partial_1		Peduoviridae
Ga0059088_129||full_1		Peduoviridae
CACVLE010000139.1||full		Peduoviridae
k83_904|kraken:taxid|4294861254||full		Peduoviridae
RUG10834_asm_60|kraken:taxid|1292342567||full_fragment_1		Peduoviridae
RUG13883_asm_94|kraken:taxid|3746095284||full_1		Peduoviridae
RUG14442_asm_49|kraken:taxid|2422543659||full		Peduoviridae
JAFQBJ010000007.1|kraken:taxid|3101266313||0_partial		Peduoviridae
MAG-4326__scaffold_NODE_440_length_38394_cov_17.389439_15|kraken:taxid|4294860988||full_1		Peduoviridae
RUG12122_asm_8|kraken:taxid|4206301196||full_1		Peduoviridae
RUG12359_asm_150|kraken:taxid|1738049638||full		Peduoviridae
RUG13052_asm_14|kraken:taxid|2489581846||full		Peduoviridae
MAG-4692__scaffold_NODE_1_length_751632_cov_14.544590_1|kraken:taxid|4294861032||1_partial_1	Myoviridae	Rountreeviridae
Ga0059125_103||0_partial_1	Herelleviridae	Salasmaviridae
MAG-1897__contig_k141_409568_92|kraken:taxid|2645702337||full	Siphoviridae	Salasmaviridae
JAGASA010000001.1|kraken:taxid|1313024735||full	Siphoviridae	Salasmaviridae
JAFQAO010000030.1|kraken:taxid|2805058653||0_partial	Siphoviridae	Salasmaviridae
nrc_675698|kraken:taxid|2951715337||0_partial_1	Siphoviridae	Salasmaviridae
Bacteria_Peptostreptococcaceae_bacterium_VA2_scf7180000000022|quiver|kraken:taxid|2403179335||0_partial_1	Siphoviridae	Salasmaviridae
JAFQID010000026.1|kraken:taxid|1219576061||full_1	Myoviridae	Salasmaviridae
MAG-4585__scaffold_NODE_10_length_210692_cov_10.881559_2|kraken:taxid|4294861023||0_partial_1	Myoviridae	Salasmaviridae
RUG10542_asm_42|kraken:taxid|2582096724||full_1	Myoviridae	Salasmaviridae
Bacteria_Streptococcus_gallolyticus_VTM3R42_scaffold00001|kraken:taxid|3941847860||0_partial_1	Siphoviridae	Salasmaviridae
Bacteria_Bacillus_cereus_KPR-7A_scaffold00003|kraken:taxid|2205443722||0_partial_1	Herelleviridae	Salasmaviridae
JAGAJB010000038.1|kraken:taxid|3767752877||full_1	Siphoviridae	Salasmaviridae
k83_1032375_1|kraken:taxid|4294861399||0_partial_1	Myoviridae	Salasmaviridae
MAG-1697__contig_k141_164469_25|kraken:taxid|4294860576||full_1	Siphoviridae	Salasmaviridae
MAG-2204__contig_k141_88130_5|kraken:taxid|4294860646||full_1		Salasmaviridae
nrc_205997|kraken:taxid|3639934869||full_1	Podoviridae	Schitoviridae
MAG-4538__scaffold_NODE_37_length_144742_cov_8.230455_1|kraken:taxid|692567353||full_1	Podoviridae	Schitoviridae
nrc_82780|kraken:taxid|4294861860||0_partial_1	Siphoviridae	Schitoviridae
k53_44980_1|kraken:taxid|2749836015||full_1	Myoviridae	Schitoviridae
NC_017073.1|kraken:taxid|1688194067||full	Myoviridae	Schitoviridae
MAG-4932__scaffold_NODE_2249_length_8427_cov_17.480317_55|kraken:taxid|4294861091||full_1		Schitoviridae
Ga0066901_131||full	Myoviridae	Straboviridae
Ga0059111_102||0_partial_1	Myoviridae	Straboviridae
CACWKS010000002.1||0_partial_1	Podoviridae	Straboviridae
G619DRAFT_scaffold00015.15||0_partial_1	Myoviridae	Straboviridae
Ga0059097_103||0_partial_1	Siphoviridae	Straboviridae
Ga0007610_102||0_partial_1	Siphoviridae	Straboviridae
Ga0059097_101||0_partial_1	Siphoviridae	Straboviridae
IE65DRAFT_scaffold00001.1||full_2	Siphoviridae	Straboviridae
T326DRAFT_scaffold00033.33||full	Myoviridae	Straboviridae
CADALT010000031.1||full_1	Siphoviridae	Straboviridae
CADBPZ010000239.1||full	Myoviridae	Straboviridae
G602DRAFT_scaffold00022.22||0_partial_1	Myoviridae	Straboviridae
CADBER010000092.1||full_1	Myoviridae	Straboviridae
CACYQS010000002.1||full	Siphoviridae	Straboviridae
IE56DRAFT_scaffold00005.5||full_1	Myoviridae	Straboviridae
IE22DRAFT_scaffold00018.18||full	Myoviridae	Straboviridae
Ga0105810_114||0_partial_1	Myoviridae	Straboviridae
T483DRAFT_scaffold00014.14||0_partial_1	Myoviridae	Straboviridae
CACYKH010000004.1||0_partial_1	Siphoviridae	Straboviridae
Ga0059104_129||full_1	Siphoviridae	Straboviridae
CACVZB010000014.1||full_1	Myoviridae	Straboviridae
G622DRAFT_scaffold00001.1||0_partial_1	Myoviridae	Straboviridae
CACWRT010000033.1||0_partial_1	Myoviridae	Straboviridae
Ga0059091_129||full_1	Siphoviridae	Straboviridae
T501DRAFT_scaffold00034.34||full_1	Myoviridae	Straboviridae
IE17DRAFT_scaffold00002.2||full_1	Myoviridae	Straboviridae
Ga0059097_101||1_partial_1	Siphoviridae	Straboviridae
T349DRAFT_scaffold00022.22||full_2	Myoviridae	Straboviridae
CACXOM010000005.1||0_partial_1	Siphoviridae	Straboviridae
CACXUE010000011.1||0_partial_1	Myoviridae	Straboviridae
Ga0105816_112||full_1	Myoviridae	Straboviridae
IE40DRAFT_scaffold00007.7||0_partial_1	Siphoviridae	Straboviridae
IE40DRAFT_scaffold00007.7||0_partial_1	Siphoviridae	Straboviridae
Ga0104355_1054||full	Myoviridae	Straboviridae
CADAVR010000012.1||full	Siphoviridae	Straboviridae
CACXGE010000093.1||full_1	Myoviridae	Straboviridae
Ga0059091_130||full_1	Siphoviridae	Straboviridae
G607DRAFT_scaffold00023.23||full_1	Myoviridae	Straboviridae
Ga0059091_124||0_partial_1	Siphoviridae	Straboviridae
T357DRAFT_scaffold00018.18||0_partial_1	Myoviridae	Straboviridae
CADABR010000054.1||full_1	Siphoviridae	Straboviridae
Ga0059091_148||full	Siphoviridae	Straboviridae
T348DRAFT_scaffold00011.11||0_partial	Herelleviridae	Straboviridae
G617DRAFT_scaffold00054.54||full	Siphoviridae	Straboviridae
Ga0059097_113||full_1	Siphoviridae	Straboviridae
G607DRAFT_scaffold00025.25||full_1	Myoviridae	Straboviridae
CACVSO010000012.1||full_1	Siphoviridae	Straboviridae
CACWZJ010000024.1||full_1	Myoviridae	Straboviridae
Ga0070260_106||0_partial_1	Myoviridae	Straboviridae
Ga0070259_112||full_1	Siphoviridae	Straboviridae
T504DRAFT_scaffold00037.37||full_1	Myoviridae	Straboviridae
Ga0104392_107||0_partial_1	Siphoviridae	Straboviridae
Ga0059096_121||full	Siphoviridae	Straboviridae
Ga0104382_137||full	Siphoviridae	Straboviridae
G601DRAFT_scaffold00023.23||full_1	Myoviridae	Straboviridae
CACZSN010000003.1||full_1	Siphoviridae	Straboviridae
Ga0105813_108||0_partial_1	Myoviridae	Straboviridae
CADAEH010000002.1||0_partial_1	Siphoviridae	Straboviridae
CACZLS010000010.1||full_1	Siphoviridae	Straboviridae
Ga0066879_144||full_1	Myoviridae	Straboviridae
CADAES010000041.1||full_1	Siphoviridae	Straboviridae
CADBJT010000006.1||full_1	Siphoviridae	Straboviridae
CACYXG010000050.1||full	Myoviridae	Straboviridae
IE32DRAFT_scaffold00001.1||full_1	Siphoviridae	Straboviridae
IE15DRAFT_scaffold00016.16||full_1	Siphoviridae	Straboviridae
Ga0070259_113||full_1	Siphoviridae	Straboviridae
G625DRAFT_scaffold00002.2||0_partial_1	Siphoviridae	Straboviridae
CACXEV010000084.1||full_fragment_1	Siphoviridae	Straboviridae
Ga0105824_1006||full_1	Myoviridae	Straboviridae
CACWSG010000008.1||full_1	Podoviridae	Straboviridae
IE09DRAFT_scaffold00020.20||0_partial_1	Myoviridae	Straboviridae
G623DRAFT_scaffold00053.53||full_1	Myoviridae	Straboviridae
T515DRAFT_scaffold00048.48||full	Myoviridae	Straboviridae
Bacteria_Enterococcus_faecalis_68A_scf7180000000020|quiver|kraken:taxid|3809813362||0_partial	Siphoviridae	Straboviridae
nrc_12454|kraken:taxid|4294862056||full	Siphoviridae	Straboviridae
JAEEZB010000002.1|kraken:taxid|1979004318||full_1	Myoviridae	Straboviridae
RUG10121_asm_1|kraken:taxid|2205243302||full_1	Siphoviridae	Straboviridae
JAFUUY010000019.1|kraken:taxid|2420273926||0_partial_1	Myoviridae	Straboviridae
MAG-0408__contig_k141_151414_86|kraken:taxid|1445394589||full	Siphoviridae	Straboviridae
nrc_241470|kraken:taxid|1770113840||0_partial_1	Myoviridae	Straboviridae
k83_384578|kraken:taxid|4294861252||full	Myoviridae	Straboviridae
JAFWZN010000017.1|kraken:taxid|4261228973||full_1	Siphoviridae	Straboviridae
JAFQJD010000027.1|kraken:taxid|627545469||full_1	Myoviridae	Straboviridae
nrc_103171|kraken:taxid|2631344567||full	Siphoviridae	Straboviridae
MAG-1190__contig_k141_254026_33|kraken:taxid|4294860500||full_1	Siphoviridae	Straboviridae
MAG-1308__contig_k141_621425_107|kraken:taxid|4294860524||full	Siphoviridae	Straboviridae
MAG-3144__contig_k141_433241_75|kraken:taxid|4294860750||full_1	Siphoviridae	Straboviridae
Bacteria_Prevotella_sp._MA2016_scaffold00001|kraken:taxid|3820358192||0_partial_fragment_1	Siphoviridae	Straboviridae
k53_1425142_1|kraken:taxid|4294861513||full	Siphoviridae	Straboviridae
MAG-2887__contig_k141_90661_112|kraken:taxid|4294860708||full_1	Siphoviridae	Straboviridae
RUG14606_asm_8|kraken:taxid|1686454923||full_1	Myoviridae	Straboviridae
JAFXVA010000038.1|kraken:taxid|1979004318||0_partial_1	Myoviridae	Straboviridae
MAG-1008__contig_k141_606240_59|kraken:taxid|4294860479||full_1	Siphoviridae	Straboviridae
MAG-0965__contig_k141_57788_49|kraken:taxid|4294860473||full_1	Siphoviridae	Straboviridae
k53_3209171_1|kraken:taxid|73467459||full	Siphoviridae	Straboviridae
k119_7406_1|kraken:taxid|2441121840||0_partial_1	Myoviridae	Straboviridae
JAGBEE010000011.1|kraken:taxid|1303256848||0_partial_fragment_1	Siphoviridae	Straboviridae
JAFUBQ010000004.1|kraken:taxid|3780620815||0_partial_1	Myoviridae	Straboviridae
JAFSAI010000003.1|kraken:taxid|1925938330||full_1	Siphoviridae	Straboviridae
k119_1045005_1|kraken:taxid|489420110||full	Siphoviridae	Straboviridae
MAG-4500__scaffold_NODE_16_length_353927_cov_7.294902_2|kraken:taxid|3718327183||0_partial_1	Siphoviridae	Straboviridae
NZ_ASRV01000236.1|kraken:taxid|3776803567||full	Myoviridae	Straboviridae
nrc_228786|kraken:taxid|2732617212||full	Myoviridae	Straboviridae
k53_439037_1|kraken:taxid|4294861107||full_1	Podoviridae	Straboviridae
DJYC01000008.1|kraken:taxid|1422797756||full	Myoviridae	Straboviridae
JAFUJH010000048.1|kraken:taxid|1482557195||full_1	Myoviridae	Straboviridae
nrc_233346|kraken:taxid|2024785494||full_1	Siphoviridae	Straboviridae
nrc_156932|kraken:taxid|493841551||full_1	Siphoviridae	Straboviridae
k119_8883_1|kraken:taxid|4294861312||0_partial_1	Siphoviridae	Straboviridae
nrc_11449|kraken:taxid|4294861616||0_partial_1	Myoviridae	Straboviridae
nrc_55073|kraken:taxid|4294861877||full_1	Siphoviridae	Straboviridae
nrc_44413|kraken:taxid|4294862332||full_1	Myoviridae	Straboviridae
JAFZRZ010000071.1|kraken:taxid|1327210428||full_fragment_1	Myoviridae	Straboviridae
JAFWSF010000009.1|kraken:taxid|888464339||full	Myoviridae	Straboviridae
nrc_34462|kraken:taxid|519494443||full_1	Siphoviridae	Straboviridae
nrc_8207|kraken:taxid|4294862108||full_1	Siphoviridae	Straboviridae
MAG-2648__contig_k141_120639_29|kraken:taxid|4294860684||0_partial_1	Myoviridae	Straboviridae
nrc_59370|kraken:taxid|4294861870||full	Siphoviridae	Straboviridae
nrc_554991|kraken:taxid|4294862065||full	Siphoviridae	Straboviridae
MAG-3971__scaffold_NODE_35_length_201644_cov_39.394988_3|kraken:taxid|4294860896||full_1	Myoviridae	Straboviridae
nrc_90755|kraken:taxid|4294862294||full_1	Myoviridae	Straboviridae
JAFPXD010000024.1|kraken:taxid|1242431450||full_1	Myoviridae	Straboviridae
nrc_342108|kraken:taxid|1741798267||0_partial_1	Myoviridae	Straboviridae
JAFUZJ010000033.1|kraken:taxid|4033783332||full_1	Siphoviridae	Straboviridae
nrc_823435|kraken:taxid|1851738284||full_1	Myoviridae	Straboviridae
DFEC01000012.1|kraken:taxid|402453805||full_1	Siphoviridae	Straboviridae
JAFTKN010000020.1|kraken:taxid|3517294469||0_partial_fragment_1	Siphoviridae	Straboviridae
scaffold_1203|kraken:taxid|4294861578||full_1	Siphoviridae	Straboviridae
nrc_62616|kraken:taxid|4294861658||0_partial_1	Siphoviridae	Straboviridae
NZ_LKET01000045.1|kraken:taxid|1512654956||full_1	Myoviridae	Straboviridae
JAFOLD010000290.1|kraken:taxid|3319474221||full	Siphoviridae	Straboviridae
nrc_71927|kraken:taxid|4294862286||0_partial_1	Myoviridae	Straboviridae
MAG-1527__contig_k141_388291_12|kraken:taxid|4294860551||0_partial_1	Siphoviridae	Straboviridae
nrc_89737|kraken:taxid|4294862294||full_1	Myoviridae	Straboviridae
JAFSBM010000114.1|kraken:taxid|2437339854||full	Siphoviridae	Straboviridae
MAG-1705__contig_k141_40492_31|kraken:taxid|4294860577||0_partial_1	Siphoviridae	Straboviridae
MAG-4705__scaffold_NODE_31_length_79024_cov_20.365713_6|kraken:taxid|4294861036||full	Siphoviridae	Straboviridae
k119_61104_1|kraken:taxid|2489581846||full_1	Myoviridae	Straboviridae
RUG11851_asm_95|kraken:taxid|3505848434||full_1	Myoviridae	Straboviridae
nrc_167310|kraken:taxid|4294862312||0_partial_1	Siphoviridae	Straboviridae
JAFWEW010000043.1|kraken:taxid|3737874391||full_1	Siphoviridae	Straboviridae
nrc_250157|kraken:taxid|4294861812||0_partial_1	Myoviridae	Straboviridae
nrc_55545|kraken:taxid|1134944734||full_1	Siphoviridae	Straboviridae
DFFU01000012.1|kraken:taxid|2611313639||0_partial_1	Podoviridae	Straboviridae
JAFUYH010000017.1|kraken:taxid|4054637242||0_partial_1	Siphoviridae	Straboviridae
JAFRFB010000007.1|kraken:taxid|3860397921||0_partial_1	Myoviridae	Straboviridae
nrc_242322|kraken:taxid|4294861806||0_partial_1	Podoviridae	Straboviridae
k83_323017|kraken:taxid|1317936277||full_1	Siphoviridae	Straboviridae
RUG14569_asm_2|kraken:taxid|3921798052||0_partial_1	Myoviridae	Straboviridae
JAFUYH010000031.1|kraken:taxid|4054637242||0_partial_1	Siphoviridae	Straboviridae
JAGBDN010000019.1|kraken:taxid|2014964628||full_1	Myoviridae	Straboviridae
Bacteria_Streptococcus_equinus_Sb20_scaffold00001|kraken:taxid|3204503769||0_partial_1	Siphoviridae	Straboviridae
JAFQUB010000041.1|kraken:taxid|2509768192||full_1	Myoviridae	Straboviridae
k83_1183992|kraken:taxid|662321268||0_partial_1	Siphoviridae	Straboviridae
nrc_249971|kraken:taxid|1770113840||0_partial_1	Siphoviridae	Straboviridae
JAFXBF010000002.1|kraken:taxid|1288028680||0_partial_1	Myoviridae	Straboviridae
k119_246487_1|kraken:taxid|2441121840||full_1	Myoviridae	Straboviridae
JAGBSO010000010.1|kraken:taxid|2815386899||full_1	Siphoviridae	Straboviridae
k119_193937_1|kraken:taxid|489420110||0_partial_1	Myoviridae	Straboviridae
MAG-0846__contig_k141_604396_46|kraken:taxid|4294860448||full_1	Siphoviridae	Straboviridae
k119_1970287_1|kraken:taxid|1062545842||0_partial_1	Myoviridae	Straboviridae
nrc_121080|kraken:taxid|253475205||full_1	Myoviridae	Straboviridae
nrc_233438|kraken:taxid|2000877523||full_1	Siphoviridae	Straboviridae
k99_655960_1|kraken:taxid|2971278208||full	Siphoviridae	Straboviridae
nrc_271150|kraken:taxid|3686419910||full_1	Myoviridae	Straboviridae
nrc_67006|kraken:taxid|4294862340||full	Myoviridae	Straboviridae
RUG12914_asm_216|kraken:taxid|604259506||full_1	Myoviridae	Straboviridae
k119_77242_1|kraken:taxid|4294862408||full	Siphoviridae	Straboviridae
MAG-0647__contig_k141_2262_50|kraken:taxid|3884479879||full	Siphoviridae	Straboviridae
MAG-1128__contig_k141_76219_21|kraken:taxid|4294860493||full_1	Siphoviridae	Straboviridae
RUG10817_asm_2|kraken:taxid|2803096044||full_1	Siphoviridae	Straboviridae
RUG12132_asm_17|kraken:taxid|3339361582||full	Siphoviridae	Straboviridae
nrc_73513|kraken:taxid|4294861861||full	Myoviridae	Straboviridae
JAFZEI010000102.1|kraken:taxid|3096253495||full	Siphoviridae	Straboviridae
JAFSAA010000124.1|kraken:taxid|1675021015||full_fragment_2	Siphoviridae	Straboviridae
scaffold_9206|kraken:taxid|2892914198||full	Myoviridae	Straboviridae
MAG-3811__scaffold_NODE_658_length_39895_cov_17.810701_26|kraken:taxid|4294860859||full	Siphoviridae	Straboviridae
k83_330847|kraken:taxid|4294861130||full	Myoviridae	Straboviridae
JAFRFJ010000001.1|kraken:taxid|4053532900||full_1	Siphoviridae	Straboviridae
MAG-3157__contig_k141_300970_107|kraken:taxid|4294860755||full	Siphoviridae	Straboviridae
JAFRCV010000001.1|kraken:taxid|2547876849||full_1	Siphoviridae	Straboviridae
JAFULQ010000005.1|kraken:taxid|2357010090||0_partial_1	Siphoviridae	Straboviridae
MAG-4170__scaffold_NODE_39_length_131615_cov_11.000966_5|kraken:taxid|786534043||0_partial_1	Myoviridae	Straboviridae
JAFSKE010000068.1|kraken:taxid|3673636928||full	Siphoviridae	Straboviridae
RUG11037_asm_8|kraken:taxid|2008063140||0_partial_1	Siphoviridae	Straboviridae
nrc_19272|kraken:taxid|4294861750||0_partial_1	Myoviridae	Straboviridae
nrc_387022|kraken:taxid|2702671529||full_1	Siphoviridae	Straboviridae
Bacteria_Streptococcus_equinus_Ye01_scaffold00002|kraken:taxid|3350359353||0_partial_1	Siphoviridae	Straboviridae
nrc_63049|kraken:taxid|4294861643||full_1	Myoviridae	Straboviridae
CACZYX010000022.1||full_1		Straboviridae
CACWUW010000012.1||full_1		Straboviridae
Ga0105821_107||0_partial		Straboviridae
G602DRAFT_scaffold00014.14||full_fragment_2		Straboviridae
CACWER010000091.1||full_1		Straboviridae
CADBHQ010000002.1||0_partial_1		Straboviridae
Ga0059091_115||0_partial_1		Straboviridae
T506DRAFT_scaffold00017.17||0_partial		Straboviridae
nrc_407334|kraken:taxid|4294862084||full_1		Straboviridae
nrc_92706|kraken:taxid|3007895039||full		Straboviridae
MAG-2223__contig_k141_401452_25|kraken:taxid|4294862477||full_1		Straboviridae
MAG-2451__contig_k141_101765_24|kraken:taxid|4251362428||0_partial_1		Straboviridae
RUG13005_asm_29|kraken:taxid|3955936615||0_partial		Straboviridae
k83_1002121|kraken:taxid|4294861163||full_1		Straboviridae
k83_313655_1|kraken:taxid|3756084887||full		Straboviridae
CACYGC010000017.1||full_1	Siphoviridae	Vilmaviridae
RUG14749_asm_82|kraken:taxid|4171640100||full	Siphoviridae	Vilmaviridae
MAG-4304__scaffold_NODE_175_length_45621_cov_11.126186_20|kraken:taxid|4294860982||full_1	Siphoviridae	Vilmaviridae
MAG-1856__contig_k141_32363_124|kraken:taxid|4294860593||full_1	Siphoviridae	Vilmaviridae
MAG-3496__contig_k141_498305_12|kraken:taxid|4294860804||0_partial_1	Siphoviridae	Vilmaviridae
JAFVRC010000022.1|kraken:taxid|141121580||0_partial_1	Siphoviridae	Vilmaviridae
JAFQGL010000010.1|kraken:taxid|1265014891||0_partial_1	Siphoviridae	Vilmaviridae
JAFUCH010000004.1|kraken:taxid|2130180492||0_partial_1	Siphoviridae	Vilmaviridae
MAG-0670__contig_k141_34499_16|kraken:taxid|4294860410||0_partial_1	Siphoviridae	Vilmaviridae
nrc_160605|kraken:taxid|630192500||full_1	Siphoviridae	Vilmaviridae
k53_2306461_1|kraken:taxid|4294861514||full_1	Myoviridae	Vilmaviridae
MAG-1186__contig_k141_100862_7|kraken:taxid|4294860499||0_partial_1	Siphoviridae	Vilmaviridae
MAG-0744__contig_k141_531806_70|kraken:taxid|4294860424||full_fragment_1	Myoviridae	Vilmaviridae
RUG12132_asm_23|kraken:taxid|3339361582||full	Siphoviridae	Vilmaviridae
JAFNYE010000055.1|kraken:taxid|92315646||full_1	Siphoviridae	Vilmaviridae
NZ_CP004353.1|kraken:taxid|1741357575||1_partial_1	Siphoviridae	Vilmaviridae
MAG-2615__contig_k141_162988_61|kraken:taxid|3024474791||0_partial_1	Siphoviridae	Vilmaviridae
CADAOT010000004.1||0_partial_fragment_1	Myoviridae	Zierdtviridae
CADBIR010000001.1||0_partial_1	Siphoviridae	Zierdtviridae
k119_2000814_1|kraken:taxid|640428605||full	Myoviridae	Zierdtviridae
k83_867408_1|kraken:taxid|4294861259||full	Siphoviridae	Zierdtviridae
nrc_108114|kraken:taxid|4294861746||full_1	Siphoviridae	Zierdtviridae
RUG11279_asm_2|kraken:taxid|2508962961||0_partial_1	Siphoviridae	Zierdtviridae
NC_015873.1|kraken:taxid|3697448049||1_partial_1	Myoviridae	Zierdtviridae
CACYRT010000001.1||0_partial_1	Myoviridae
CADARR010000002.1||0_partial_1	Siphoviridae
Ga0104361_103||0_partial_1	Myoviridae
CACVTH010000003.1||full_1	Siphoviridae
Ga0070262_135||full_1	Siphoviridae
CACZUN010000004.1||0_partial_1	Myoviridae
CACVMA010000022.1||full_1	Siphoviridae
CACYDV010000008.1||full_1	Siphoviridae
CACXYY010000007.1||0_partial_1	Siphoviridae
CADBUP010000014.1||full	Myoviridae
CACYVW010000001.1||0_partial_1	Myoviridae
CACYRK010000001.1||0_partial_1	Myoviridae
CACWFP010000006.1||full_1	Myoviridae
CACXCN010000014.1||full_1	Siphoviridae
CACZFB010000049.1||full	Siphoviridae
CACZUO010000012.1||0_partial_1	Myoviridae
Ga0104384_134||full_1	Siphoviridae
Ga0104365_109||full_1	Siphoviridae
CACWQT010000011.1||0_partial_1	Podoviridae
IE32DRAFT_scaffold00019.19||full_1	Siphoviridae
CADAWJ010000076.1||full	Siphoviridae
CADBKJ010000004.1||full_1	Siphoviridae
CADAYK010000053.1||full	Myoviridae
CACYVA010000059.1||full_1	Myoviridae
Ga0104355_1002||0_partial_1	Myoviridae
CADBIQ010000036.1||full_1	Myoviridae
IE71DRAFT_scaffold00018.18||full_1	Siphoviridae
T530DRAFT_scaffold00001.1||0_partial_1	Siphoviridae
CACXMF010000017.1||full	Myoviridae
CACXJL010000029.1||full_1	Siphoviridae
CACXAY010000038.1||full_1	Myoviridae
CACZLS010000025.1||0_partial	Myoviridae
CADATJ010000042.1||full_1	Siphoviridae
Ga0070260_106||1_partial_fragment_1	Myoviridae
CADADQ010000053.1||full	Siphoviridae
CACWYW010000053.1||full	Siphoviridae
Ga0070258_107||0_partial_1	Myoviridae
CACZVS010000001.1||full_1	Myoviridae
T483DRAFT_scaffold00032.32||full	Siphoviridae
CACWFP010000027.1||full_1	Myoviridae
T546DRAFT_scaffold00001.1||0_partial_1	Siphoviridae
CACYGI010000005.1||full_1	Myoviridae
T546DRAFT_scaffold00002.2||0_partial_1	Myoviridae
CACWRT010000013.1||0_partial_1	Siphoviridae
CADAAC010000001.1||0_partial_1	Myoviridae
T483DRAFT_scaffold00005.5||0_partial_1	Myoviridae
CADAGV010000002.1||0_partial_1	Siphoviridae
CACZCK010000019.1||0_partial_1	Siphoviridae
CACWAS010000015.1||0_partial_1	Siphoviridae
CACYGX010000002.1||full_1	Siphoviridae
IE17DRAFT_scaffold00007.7||full_1	Siphoviridae
CACWQU010000028.1||0_partial_1	Myoviridae
CACYLC010000013.1||full_1	Siphoviridae
Ga0070260_101||0_partial_1	Siphoviridae
CACXJL010000050.1||full_1	Myoviridae
Ga0070259_102||0_partial_1	Siphoviridae
CACYKE010000066.1||full	Siphoviridae
CACYZW010000021.1||full_1	Siphoviridae
CADBRU010000002.1||0_partial_1	Podoviridae
Ga0104365_103||0_partial_1	Siphoviridae
CACYED010000026.1||full_1	Myoviridae
CACZXF010000001.1||full_1	Siphoviridae
CACYKN010000016.1||0_partial_1	Myoviridae
CADBPE010000022.1||full_1	Myoviridae
CADCIM010000025.1||full_1	Siphoviridae
Ga0104362_102||0_partial_1	Siphoviridae
CACXLF010000003.1||full_1	Siphoviridae
CACVNN010000001.1||0_partial_1	Myoviridae
CACVUG010000005.1||full_1	Siphoviridae
CACVLH010000010.1||0_partial_1	Podoviridae
CACYII010000001.1||full_1	Myoviridae
CACZEC010000002.1||full_1	Siphoviridae
CACWFS010000030.1||full_1	Myoviridae
CACVKY010000034.1||full	Myoviridae
CACXJL010000044.1||full_1	Siphoviridae
CADCCL010000043.1||full_1	Siphoviridae
CACWCM010000185.1||full_1	Siphoviridae
CACWZJ010000004.1||full_1	Siphoviridae
CACYMY010000009.1||0_partial_1	Myoviridae
CACWXP010000033.1||full_1	Myoviridae
CACZXY010000061.1||full_1	Myoviridae
CADAAD010000021.1||full_1	Myoviridae
CACXUE010000049.1||full	Myoviridae
Ga0104395_101||0_partial_1	Myoviridae
Ga0104366_139||full	Siphoviridae
Ga0104400_108||0_partial_1	Siphoviridae
IE22DRAFT_scaffold00017.17||full	Myoviridae
CACVTV010000009.1||0_partial_1	Siphoviridae
T506DRAFT_scaffold00014.14||full_1	Siphoviridae
CADBHC010000023.1||full_1	Myoviridae
CACYZH010000019.1||0_partial_1	Myoviridae
Ga0105826_101||0_partial_1	Siphoviridae
CACYDV010000083.1||full	Siphoviridae
DL94DRAFT_scaffold00004.4||0_partial_1	Siphoviridae
CACZIY010000020.1||full_1	Siphoviridae
IE26DRAFT_scaffold00016.16||0_partial_1	Siphoviridae
G636DRAFT_scaffold00012.12||full_fragment_1	Myoviridae
Ga0104380_105||0_partial_1	Podoviridae
G611DRAFT_scaffold00009.9||0_partial	Siphoviridae
CACWDK010000173.1||full	Siphoviridae
CACXNW010000014.1||0_partial_1	Myoviridae
CADABR010000015.1||0_partial_1	Siphoviridae
CADCHT010000004.1||0_partial_1	Myoviridae
CADAAU010000025.1||full_1	Siphoviridae
CACXCU010000009.1||full_1	Siphoviridae
CACZOC010000179.1||full_1	Siphoviridae
IE40DRAFT_scaffold00021.21||full_fragment_1	Siphoviridae
T514DRAFT_scaffold00005.5||0_partial_1	Myoviridae
CACVNA010000033.1||full_1	Siphoviridae
CADBMG010000107.1||full_1	Podoviridae
CADBZY010000001.1||0_partial_1	Siphoviridae
CACWFP010000042.1||full_1	Myoviridae
CACYZH010000027.1||0_partial_1	Siphoviridae
CACVRE010000015.1||full	Podoviridae
CACZUK010000006.1||full	Siphoviridae
CACZJC010000011.1||full	Siphoviridae
CACVWB010000007.1||full_1	Myoviridae
Ga0066901_115||full_1	Podoviridae
Ga0070255_104||0_partial_1	Siphoviridae
G614DRAFT_scaffold00042.42||full_1	Myoviridae
CADCCP010000001.1||0_partial_1	Myoviridae
CADBXI010000040.1||full_1	Siphoviridae
CACYLD010000008.1||full_1	Siphoviridae
CACZMV010000009.1||0_partial_1	Myoviridae
CADCIX010000036.1||full_1	Myoviridae
CACYVQ010000014.1||0_partial_1	Myoviridae
CACYFQ010000030.1||full	Siphoviridae
CACWSO010000011.1||full_1	Myoviridae
T514DRAFT_scaffold00014.14||0_partial_1	Siphoviridae
CADBAG010000008.1||0_partial_1	Myoviridae
DL94DRAFT_scaffold00018.18||full	Myoviridae
Ga0104400_104||0_partial_1	Siphoviridae
CACZIJ010000001.1||full	Siphoviridae
CACZFU010000004.1||full_1	Myoviridae
CACVMS010000034.1||full_1	Myoviridae
IE73DRAFT_scaffold00079.79||full	Podoviridae
CACZPI010000180.1||full	Siphoviridae
CADAMF010000033.1||full_1	Myoviridae
Ga0059091_110||0_partial_1	Siphoviridae
CADBZY010000048.1||full	Myoviridae
CADAAS010000099.1||full_1	Podoviridae
CACWRT010000165.1||full	Myoviridae
CACWGD010000012.1||full_fragment_2	Myoviridae
CADBTF010000103.1||full_1	Siphoviridae
CADAQH010000064.1||full	Myoviridae
CACYDE010000019.1||full_1	Myoviridae
CACYOP010000015.1||0_partial_1	Myoviridae
CADBHB010000025.1||0_partial_1	Myoviridae
CACWVY010000014.1||full_1	Siphoviridae
IE26DRAFT_scaffold00002.2||0_partial	Podoviridae
CADBSM010000106.1||full_1	Myoviridae
CADCNK010000009.1||0_partial_1	Siphoviridae
CADBJB010000004.1||full_1	Myoviridae
CACVOQ010000086.1||full	Myoviridae
CACWPR010000018.1||full_1	Siphoviridae
CADBTS010000101.1||full_1	Myoviridae
Ga0066886_114||full	Siphoviridae
CACYXY010000036.1||full	Siphoviridae
CACXTS010000001.1||0_partial_1	Myoviridae
CADAJR010000024.1||0_partial_1	Myoviridae
CADATJ010000016.1||full	Siphoviridae
CACYJJ010000017.1||0_partial_1	Siphoviridae
CADAIW010000017.1||full_1	Siphoviridae
CADCCP010000025.1||full	Siphoviridae
CACXJZ010000035.1||full_1	Myoviridae
CACYGF010000019.1||full_1	Siphoviridae
IE59DRAFT_scaffold00004.4||0_partial_1	Myoviridae
CADCLS010000011.1||full_1	Siphoviridae
CACZQB010000056.1||0_partial_1	Myoviridae
IE17DRAFT_scaffold00011.11||0_partial_1	Myoviridae
CACWZP010000005.1||0_partial_1	Siphoviridae
CACYXE010000001.1||0_partial_1	Myoviridae
CACZHG010000035.1||full_1	Siphoviridae
T523DRAFT_scaffold00002.2||0_partial_1	Myoviridae
CACZIM010000022.1||full	Siphoviridae
CACZHW010000002.1||0_partial_1	Siphoviridae
CACXBB010000029.1||full_1	Siphoviridae
CACXSZ010000001.1||0_partial_1	Siphoviridae
CACZAX010000001.1||full_1	Myoviridae
CADCCL010000125.1||full	Siphoviridae
CADATM010000005.1||full_1	Myoviridae
CACYGX010000007.1||0_partial_1	Myoviridae
CADASM010000034.1||full	Myoviridae
IE65DRAFT_scaffold00001.1||full_1	Siphoviridae
CADABC010000029.1||full_1	Siphoviridae
T525DRAFT_scaffold00004.4||0_partial_1	Myoviridae
CACVNE010000022.1||full	Siphoviridae
CACYUM010000002.1||0_partial_1	Siphoviridae
CADBZH010000011.1||0_partial_1	Myoviridae
Ga0104359_104||0_partial_fragment_1	Siphoviridae
Ga0066881_101||0_partial_1	Myoviridae
Ga0070262_150||full	Myoviridae
CACYLO010000001.1||0_partial_1	Myoviridae
CACZHW010000004.1||0_partial_1	Siphoviridae
CACVOI010000033.1||full_1	Myoviridae
CADARB010000023.1||full_1	Siphoviridae
CACXTF010000099.1||full_1	Myoviridae
CADCHP010000002.1||full_1	Siphoviridae
CACYXG010000069.1||full_1	Myoviridae
CADCHI010000006.1||full_1	Siphoviridae
CADAUV010000031.1||0_partial_1	Myoviridae
CACYQZ010000006.1||0_partial_1	Myoviridae
CADAYR010000012.1||full_1	Siphoviridae
CADAJG010000007.1||0_partial_1	Siphoviridae
CADAPZ010000016.1||0_partial_1	Myoviridae
Ga0059096_101||0_partial_1	Siphoviridae
CADCCF010000005.1||0_partial_1	Podoviridae
IE30DRAFT_scaffold00002.2||0_partial_1	Myoviridae
CADCCV010000011.1||full_1	Myoviridae
CACZZM010000032.1||full	Myoviridae
CADCIM010000113.1||full	Myoviridae
CADAQF010000040.1||0_partial_1	Siphoviridae
CACZXY010000078.1||full	Siphoviridae
CACYTF010000035.1||full_1	Siphoviridae
CACYQL010000002.1||full_1	Myoviridae
Ga0105821_109||0_partial	Myoviridae
CACWMG010000020.1||full_1	Podoviridae
CACYXG010000032.1||0_partial_1	Myoviridae
CACYQZ010000001.1||0_partial_1	Siphoviridae
Ga0104393_1097||full	Myoviridae
CACZZB010000002.1||0_partial_1	Myoviridae
CADBVD010000028.1||0_partial	Myoviridae
CACXCW010000072.1||full_1	Siphoviridae
CACZCF010000012.1||0_partial_1	Siphoviridae
Ga0066888_103||0_partial	Siphoviridae
CADAVW010000024.1||full_1	Siphoviridae
CACWOX010000020.1||full_1	Myoviridae
CACYYB010000001.1||full	Siphoviridae
CADAYK010000030.1||full	Myoviridae
CADBCS010000023.1||0_partial_1	Siphoviridae
CACXBH010000004.1||full_1	Siphoviridae
CACYFG010000005.1||full_1	Siphoviridae
Ga0104400_113||full_1	Siphoviridae
CADAOP010000005.1||0_partial_1	Myoviridae
CADBER010000014.1||full	Siphoviridae
CACZZM010000143.1||full	Myoviridae
Ga0104392_108||0_partial_1	Siphoviridae
CACXSS010000007.1||0_partial_1	Siphoviridae
Ga0066874_118||full_1	Myoviridae
CACZHK010000036.1||0_partial_1	Myoviridae
CACXPW010000004.1||0_partial	Siphoviridae
Ga0104382_119||full_1	Siphoviridae
Ga0070261_106||full_1	Siphoviridae
CACWUV010000099.1||full_1	Siphoviridae
CACZOU010000058.1||full	Myoviridae
IE32DRAFT_scaffold00003.3||0_partial_1	Myoviridae
CACWRT010000128.1||full_1	Siphoviridae
CADCCL010000034.1||full	Siphoviridae
Ga0104420_108||0_partial_1	Siphoviridae
CACWHU010000003.1||0_partial_1	Siphoviridae
CADCIM010000091.1||full_1	Myoviridae
CACZUK010000079.1||full	Siphoviridae
G607DRAFT_scaffold00009.9||0_partial_1	Myoviridae
G617DRAFT_scaffold00072.72||full	Myoviridae
CACXBF010000027.1||full_1	Myoviridae
CADAJA010000001.1||0_partial_1	Myoviridae
CACXPL010000001.1||full_1	Myoviridae
CACYXG010000019.1||0_partial_1	Siphoviridae
CACXAS010000009.1||0_partial	Siphoviridae
[truncated: 1,601 more rows]
